# Supplementary material for: Characterization of Genetic and Allelic Diversity Amongst Cultivated and Wild Lentil Accessions for Germplasm Enhancement
Source: Front Genet. 2020 Jun 10;11:546. doi: 10.3389/fgene.2020.00546 (PMC7298104; doi:10.3389/fgene.2020.00546)
Supplement: FIGURE S1 — Unweighted neighbor joining dendrogram generated from all Lens species based on genetic distance calculation from StAMPP in R. Of the L. culinaris set, only a proportion of key accessions is included. [file Data_Sheet_1.ZIP]

Archive with 17 entries (16 files):
- Supplementary files/
- Supplementary files/Figure S1.tif
- Supplementary files/Figure S2a.tif
- Supplementary files/Figure S2b.tif
- Supplementary files/Figure S2c.tif
- Supplementary files/Figure S2d.tif
- Supplementary files/Figure S2e.tif
- Supplementary files/Figure S3.tif
- Supplementary files/Figure S4a.tif
- Supplementary files/Figure S4b.tif
- Supplementary files/Figure S4c.tif
- Supplementary files/Figure S4d.tif
- Supplementary files/Table S1.txt
- Supplementary files/Table S2.xlsx
- Supplementary files/Table S3.xlsx
- Supplementary files/Table S4.txt
- Supplementary files/Table S5.xlsx
