# Supplementary material for: Characterization of Genetic and Allelic Diversity Amongst Cultivated and Wild Lentil Accessions for Germplasm Enhancement
Source: Front Genet. 2020 Jun 10;11:546. doi: 10.3389/fgene.2020.00546 (PMC7298104; doi:10.3389/fgene.2020.00546)
Supplement: FIGURE S1 — Unweighted neighbor joining dendrogram generated from all Lens species based on genetic distance calculation from StAMPP in R. Of the L. culinaris set, only a proportion of key accessions is included. [file Data_Sheet_1.ZIP › Supplementary files/Table S2.xlsx]

## Sheet: Figure 2
Full name	Species level	Origin of country	Geographical origin
GUDO	L. culinaris	Ethiopia	Africa
ILL2024	L. culinaris	Ethiopia	Africa
ALDINGA	L. culinaris	Australia	Australia
ANSAK	L. culinaris	Australia	Australia
BOOMER	L. culinaris	Australia	Australia
CASSAB	L. culinaris	Australia	Australia
CIPAL0001	L. culinaris	Australia	Australia
CIPAL0102	L. culinaris	Australia	Australia
CIPAL0105	L. culinaris	Australia	Australia
CIPAL0205	L. culinaris	Australia	Australia
CIPAL0206	L. culinaris	Australia	Australia
CIPAL0402	L. culinaris	Australia	Australia
CIPAL0405	L. culinaris	Australia	Australia
CIPAL0413	L. culinaris	Australia	Australia
CIPAL0501	L. culinaris	Australia	Australia
CIPAL0502	L. culinaris	Australia	Australia
CIPAL0607	L. culinaris	Australia	Australia
CIPAL0802	L. culinaris	Australia	Australia
CIPAL0901	L. culinaris	Australia	Australia
CIPAL1001	L. culinaris	Australia	Australia
CIPAL1102	L. culinaris	Australia	Australia
CIPAL1104	L. culinaris	Australia	Australia
CIPAL1203	L. culinaris	Australia	Australia
CIPAL1207	L. culinaris	Australia	Australia
CIPAL1208	L. culinaris	Australia	Australia
CIPAL1209	L. culinaris	Australia	Australia
CIPAL1301	L. culinaris	Australia	Australia
CIPAL1302	L. culinaris	Australia	Australia
CIPAL1303	L. culinaris	Australia	Australia
COBBER	L. culinaris	Australia	Australia
DIGGER	L. culinaris	Australia	Australia
100-10H039L-12HS3002	L. culinaris	Australia	Australia
10-07H196L-10-09H4015-11SA002	L. culinaris	Australia	Australia
101-10H040L-13BO001	L. culinaris	Australia	Australia
102-10H041L-12HS3001	L. culinaris	Australia	Australia
103-10H042L-12HS3001	L. culinaris	Australia	Australia
104-10H042L-12HS3002	L. culinaris	Australia	Australia
1-04-497L-1-07HS3008-11SA002	L. culinaris	Australia	Australia
105-10H047L-12HS3004	L. culinaris	Australia	Australia
106-10H061L-12HS3005	L. culinaris	Australia	Australia
107-10H063L-12HS3001	L. culinaris	Australia	Australia
108-10H063L-12HS3003	L. culinaris	Australia	Australia
109-10H068L-12HS3001	L. culinaris	Australia	Australia
110-10H077L-12HS3004	L. culinaris	Australia	Australia
11-07H212L-1-08HS2025-12SA001	L. culinaris	Australia	Australia
111-10H112L-12HS3004	L. culinaris	Australia	Australia
112-10H114L-12HS3012	L. culinaris	Australia	Australia
113-10H114L-12HS3014	L. culinaris	Australia	Australia
114-10H115L-12HS3001	L. culinaris	Australia	Australia
115-10H120L-12HS3002	L. culinaris	Australia	Australia
116-10H122L-12HS3005	L. culinaris	Australia	Australia
117-10H149L-12HS3003	L. culinaris	Australia	Australia
118-10H167L-12HS3010	L. culinaris	Australia	Australia
119-10H180L-12HS3006	L. culinaris	Australia	Australia
120-10H195L-10-12AHM2035	L. culinaris	Australia	Australia
12-07H212L-6-09H4005-12SA001	L. culinaris	Australia	Australia
121-10H195L-5-12AHM2032	L. culinaris	Australia	Australia
122-10H196L-3-12AHM2009	L. culinaris	Australia	Australia
123-10H196L-3-12AHM2033	L. culinaris	Australia	Australia
124-10H196L-4-12HSHI2004	L. culinaris	Australia	Australia
125-10H196L-9-12AHM2013	L. culinaris	Australia	Australia
126-10H199L-14-12HSHI2004	L. culinaris	Australia	Australia
127-10H231L-1-12HSHI2001	L. culinaris	Australia	Australia
128-10H231L-4-12HSHI2002	L. culinaris	Australia	Australia
129-10H241L-12HSHI2005	L. culinaris	Australia	Australia
130-10H241L-12HSHI2007	L. culinaris	Australia	Australia
13-08H025L-12H4011	L. culinaris	Australia	Australia
131-10H246L-12HS3001	L. culinaris	Australia	Australia
132-10H246L-12HS3010	L. culinaris	Australia	Australia
133-10H248L-12HS3001	L. culinaris	Australia	Australia
134-10H248L-12HS3006	L. culinaris	Australia	Australia
135-10H248L-12HS3007	L. culinaris	Australia	Australia
136-10H292L-13HS3002	L. culinaris	Australia	Australia
137-10H292L-13HS3012	L. culinaris	Australia	Australia
138-10H307L-12HS3002	L. culinaris	Australia	Australia
139-10H307L-12HS3004	L. culinaris	Australia	Australia
140-10H314L-12HSHI2003	L. culinaris	Australia	Australia
14-08H025L-12H4018	L. culinaris	Australia	Australia
141-10H329L-12HS3002	L. culinaris	Australia	Australia
142-10H329L-12HS3010	L. culinaris	Australia	Australia
143-10H334L-12HS3005	L. culinaris	Australia	Australia
144-10H353L-12HSHI2002	L. culinaris	Australia	Australia
145-10H367L-12HSHI2001	L. culinaris	Australia	Australia
146-10H403L-12HSHI2004	L. culinaris	Australia	Australia
147-10H427L-12HS3001	L. culinaris	Australia	Australia
148-10H427L-12HS3009	L. culinaris	Australia	Australia
149-10H428L-12HS3009	L. culinaris	Australia	Australia
150-10H431L-12HS3003	L. culinaris	Australia	Australia
15-08H038L-12H4008	L. culinaris	Australia	Australia
151-10H442L-12HS3005	L. culinaris	Australia	Australia
152-10H477L-12HS3007	L. culinaris	Australia	Australia
153-10H485L-12HS3003	L. culinaris	Australia	Australia
154-11H005L-12HS2003	L. culinaris	Australia	Australia
155-11H007L-12HS2004	L. culinaris	Australia	Australia
156-11H012L-12HS2002	L. culinaris	Australia	Australia
157-11H013L-12HS2001	L. culinaris	Australia	Australia
158-11H017L-12HS2003	L. culinaris	Australia	Australia
159-11H022L-12HS2004	L. culinaris	Australia	Australia
160-11H024L-12HS2005	L. culinaris	Australia	Australia
16-08H072L-12H4013	L. culinaris	Australia	Australia
161-11H039L-12HS2003	L. culinaris	Australia	Australia
162-11H039L-12HS2004	L. culinaris	Australia	Australia
163-11H043L-12HS2001	L. culinaris	Australia	Australia
164-11H043L-12HS2002	L. culinaris	Australia	Australia
165-11H046L-12HS2001	L. culinaris	Australia	Australia
166-11H046L-12HS2002	L. culinaris	Australia	Australia
167-11H060L-12HS2001	L. culinaris	Australia	Australia
168-11H060L-12HS2006	L. culinaris	Australia	Australia
169-11H063L-12HS2007	L. culinaris	Australia	Australia
170-11H066L-12HS2001	L. culinaris	Australia	Australia
17-08H096L-12H4004	L. culinaris	Australia	Australia
171-11H088L-12HS2001	L. culinaris	Australia	Australia
172-11H100L-12HS2002	L. culinaris	Australia	Australia
173-11H102L-12HS2001	L. culinaris	Australia	Australia
174-11H102L-12HS2004	L. culinaris	Australia	Australia
175-11H104L-12HS2004	L. culinaris	Australia	Australia
176-11H105L-12HS2004	L. culinaris	Australia	Australia
177-11H108L-12HS2004	L. culinaris	Australia	Australia
178-11H111L-12HS2008	L. culinaris	Australia	Australia
179-11H120L-7-12HS2005	L. culinaris	Australia	Australia
180-11H153L-1-13BOHI3003	L. culinaris	Australia	Australia
18-08H098L-12BO005	L. culinaris	Australia	Australia
181-11H169L-5-13BOHI3001	L. culinaris	Australia	Australia
182-11H178L-1-13HS2003	L. culinaris	Australia	Australia
183-11H179L-2-13HS2002	L. culinaris	Australia	Australia
184-11H198L-12HS2002	L. culinaris	Australia	Australia
185-11H221L-12HS2005	L. culinaris	Australia	Australia
186-11H230L-12HS2003	L. culinaris	Australia	Australia
187-11H234L-12HS2002	L. culinaris	Australia	Australia
188-11H234L-12HS2006	L. culinaris	Australia	Australia
189-11H237L-12HS2004	L. culinaris	Australia	Australia
190-11H238L-12HS2001	L. culinaris	Australia	Australia
19-08H104L-12H4015	L. culinaris	Australia	Australia
191-11H295L-12HS2001	L. culinaris	Australia	Australia
192-11H299L-12HS2006	L. culinaris	Australia	Australia
193-CIPAL1301	L. culinaris	Australia	Australia
194-CIPAL1422	L. culinaris	Australia	Australia
195-NIPPER	L. culinaris	Australia	Australia
196-NORTHFIELD	L. culinaris	Australia	Australia
197-NUGGET	L. culinaris	Australia	Australia
198-PBAACE	L. culinaris	Australia	Australia
199-PBABLITZ	L. culinaris	Australia	Australia
20-08H105L-12H4001	L. culinaris	Australia	Australia
200-PBAFLASH	L. culinaris	Australia	Australia
201-PBAHURRICANE	L. culinaris	Australia	Australia
202-PBAJUMBO2	L. culinaris	Australia	Australia
2-05H215L-08H4002-11SA001	L. culinaris	Australia	Australia
21-08H105L-12H4007	L. culinaris	Australia	Australia
22-08H105L-12H4016	L. culinaris	Australia	Australia
23-08H110L-10HS2003-12BO001	L. culinaris	Australia	Australia
24-08H124L-12HHI4014	L. culinaris	Australia	Australia
25-08H125L-12HHI4007	L. culinaris	Australia	Australia
26-08H147L-12H4001	L. culinaris	Australia	Australia
28-08H161L-12H4009	L. culinaris	Australia	Australia
29-08H178L-12H4006	L. culinaris	Australia	Australia
30-08H179L-09HS2003-11SA001	L. culinaris	Australia	Australia
3-06H131L-07HS2005-11SA001	L. culinaris	Australia	Australia
31-08H184L-12HHI4004	L. culinaris	Australia	Australia
32-08H200L-12HHI4011	L. culinaris	Australia	Australia
33-08H221L-12H4002	L. culinaris	Australia	Australia
34-08H221L-12H4012	L. culinaris	Australia	Australia
35-08H226L-12HHI4005	L. culinaris	Australia	Australia
36-08H227L-12HHI4001	L. culinaris	Australia	Australia
37-08H227L-12HHI4008	L. culinaris	Australia	Australia
38-08H229L-12HHI4003	L. culinaris	Australia	Australia
39-08H234L-09HS2004-11SA003	L. culinaris	Australia	Australia
40-08H234L-12H4006	L. culinaris	Australia	Australia
4-06H131L-07HS2005-11SA002	L. culinaris	Australia	Australia
41-08H234L-12H4013	L. culinaris	Australia	Australia
42-08H238L-12HHI4004	L. culinaris	Australia	Australia
43-08H241L-12HHI4014	L. culinaris	Australia	Australia
44-08H244L-12H4006	L. culinaris	Australia	Australia
45-08H244L-12H4017	L. culinaris	Australia	Australia
46-08H249L-12HHI4004	L. culinaris	Australia	Australia
47-08H265L-07-09HS2004-11SA001	L. culinaris	Australia	Australia
48-09H007L-09HG1002-12H3009	L. culinaris	Australia	Australia
49-09H019L-12H3006	L. culinaris	Australia	Australia
50-09H031L-12HS3005	L. culinaris	Australia	Australia
5-07H107L-10H4063-12SA001	L. culinaris	Australia	Australia
51-09H038L-12H3004	L. culinaris	Australia	Australia
52-09H043L-12H3005	L. culinaris	Australia	Australia
53-09H044L-12H3001	L. culinaris	Australia	Australia
54-09H060L-12AHM3038	L. culinaris	Australia	Australia
55-09H063L-12HHI3010	L. culinaris	Australia	Australia
56-09H067L-12HHI3003	L. culinaris	Australia	Australia
57-09H068L-12HHI3008	L. culinaris	Australia	Australia
58-09H069L-12HHI3001	L. culinaris	Australia	Australia
59-09H082L-12H3003	L. culinaris	Australia	Australia
60-09H086L-12HHI3003	L. culinaris	Australia	Australia
6-07H139L-2-10H4019-12BO003	L. culinaris	Australia	Australia
61-09H086L-12HHI3011	L. culinaris	Australia	Australia
62-09H089L-2-12AHM3003	L. culinaris	Australia	Australia
63-09H093L-12HS3009	L. culinaris	Australia	Australia
64-09H094L-12H3017	L. culinaris	Australia	Australia
65-09H095L-4-12HHI3013	L. culinaris	Australia	Australia
66-09H099L-12HHI3006	L. culinaris	Australia	Australia
67-09H111L-11HS3006-13BO002	L. culinaris	Australia	Australia
68-09H112L-12H3002	L. culinaris	Australia	Australia
69-09H112L-12H3005	L. culinaris	Australia	Australia
70-09H112L-12H3012	L. culinaris	Australia	Australia
7-07H160L-09H4003-11SA002	L. culinaris	Australia	Australia
71-09H113L-12HHI3006	L. culinaris	Australia	Australia
72-09H123L-12H3002	L. culinaris	Australia	Australia
73-09H123L-12H3008	L. culinaris	Australia	Australia
74-09H137L-13HS3006	L. culinaris	Australia	Australia
75-09H140L-12H3010	L. culinaris	Australia	Australia
76-09H140L-12HS3001	L. culinaris	Australia	Australia
77-09H141L-12H3012	L. culinaris	Australia	Australia
78-09H141L-12H3013	L. culinaris	Australia	Australia
79-09H143L-12HHI3008	L. culinaris	Australia	Australia
80-09H147L-12H3002	L. culinaris	Australia	Australia
8-07H166L-09HS2004-12BO001	L. culinaris	Australia	Australia
81-09H147L-12H3004	L. culinaris	Australia	Australia
82-09H147L-12H3005	L. culinaris	Australia	Australia
83-09H148L-12H3009	L. culinaris	Australia	Australia
84-09H148L-12H3010	L. culinaris	Australia	Australia
85-09H165L-12H3002	L. culinaris	Australia	Australia
86-09H169L-12HS3002	L. culinaris	Australia	Australia
87-09H183L-12H3004	L. culinaris	Australia	Australia
88-09H183L-12H3008	L. culinaris	Australia	Australia
89-09H184L-12H3005	L. culinaris	Australia	Australia
90-10H001L-12HS3003	L. culinaris	Australia	Australia
9-07H166L-09HS2004-12BO003	L. culinaris	Australia	Australia
91-10H003L-12HS3003	L. culinaris	Australia	Australia
92-10H004L-12HSHI2001	L. culinaris	Australia	Australia
93-10H007L-8-12HS3004	L. culinaris	Australia	Australia
94-10H010L-17-12HSHI2006	L. culinaris	Australia	Australia
95-10H010L-19-12HSHI2003	L. culinaris	Australia	Australia
96-10H010L-19-12HSHI2004	L. culinaris	Australia	Australia
97-10H038L-12HS3003	L. culinaris	Australia	Australia
98-10H038L-12HS3007	L. culinaris	Australia	Australia
99-10H039L-12HS3001	L. culinaris	Australia	Australia
M3-Met-D	L. culinaris	Australia	Australia
MATILDA	L. culinaris	Australia	Australia
NUGGET	L. culinaris	Australia	Australia
PBAACE	L. culinaris	Australia	Australia
PBABOLT	L. culinaris	Australia	Australia
PBABOUNTY	L. culinaris	Australia	Australia
PBAFLASH	L. culinaris	Australia	Australia
PBAHERALD	L. culinaris	Australia	Australia
PBAHURRICANE	L. culinaris	Australia	Australia
PBAJUMBO	L. culinaris	Australia	Australia
PI572349	Lens nigricans	Tajikistan	Central Asia
USSR-05-05	L. culinaris	Tajikistan	Central Asia
PI572370	Lens culinaris subsp. orientalis	Uzbekistan	Central Asia
PI572369	Lens culinaris subsp. orientalis	Czech Republic	Central Europe
HOFFMAN-37	Lens ervoides	Yugoslavia	Central Europe
HOFFMAN-38	Lens ervoides	Yugoslavia	Central Europe
HOFFMAN-39	Lens ervoides	Yugoslavia	Central Europe
HOFFMAN-41	Lens ervoides	Yugoslavia	Central Europe
HOFFMAN-44	Lens ervoides	Yugoslavia	Central Europe
HOFFMAN-45	Lens ervoides	Yugoslavia	Central Europe
IG136623	Lens ervoides	Yugoslavia	Central Europe
PI572318	L. culinaris	Yugoslavia	Central Europe
PI572322	Lens ervoides	Yugoslavia	Central Europe
PI572350	Lens nigricans	Yugoslavia	Central Europe
PI572355	Lens nigricans	Yugoslavia	Central Europe
PI615676	Lens nigricans	Yugoslavia	Central Europe
PI615677	Lens nigricans	Yugoslavia	Central Europe
IG137423	Lens culinaris subsp. orientalis	Armenia	Eurasia
IG140884	Lens ervoides	Armenia	Eurasia
IG141656	Lens ervoides	Armenia	Eurasia
IG140927	Lens ervoides	Azerbaijan	Eurasia
IG140929	Lens ervoides	Azerbaijan	Eurasia
ILWL040	Lens ervoides	Former Soviet Union	Eurasia
ILWL069	Lens culinaris subsp. orientalis	Former Soviet Union	Eurasia
ILWL211	Lens culinaris subsp. orientalis	Former Soviet Union	Eurasia
ILWL-34	Lens nigricans	Former Soviet Union	Eurasia
PI572316	Lens ervoides	Russian Federation	Eurasia
HOFFMAN-46	Lens ervoides	Bosnia and Herzegovina	Mediterrean
PI572351	L. culinaris	Bosnia and Herzegovina	Mediterrean
HOFFMAN-42	Lens ervoides	Croatia	Mediterrean
ILWL206	Lens ervoides	Croatia	Mediterrean
ILWL207	Lens ervoides	Croatia	Mediterrean
ILWL-208	Lens ervoides	Croatia	Mediterrean
ILWL-25	Lens nigricans	Croatia	Mediterrean
ILWL-50	Lens ervoides	Croatia	Mediterrean
HOFFMAN-15	Lens nigricans	France	Mediterrean
HOFFMAN-16	Lens nigricans	France	Mediterrean
Hoffman-28	Lens nigricans	France	Mediterrean
ILWL014	Lens nigricans	France	Mediterrean
HOFFMAN-13	Lens nigricans	Italy	Mediterrean
HOFFMAN-22	Lens nigricans	Italy	Mediterrean
ILWL042	Lens ervoides	Italy	Mediterrean
PI572317	L. culinaris	Italy	Mediterrean
PI572345	Lens nigricans	Italy	Mediterrean
PI572347	L. culinaris	Italy	Mediterrean
HOFFMAN-18	Lens nigricans	Spain	Mediterrean
HOFFMAN-30	Lens nigricans	Spain	Mediterrean
HOFFMAN-32	Lens nigricans	Spain	Mediterrean
ILWL019	Lens nigricans	Spain	Mediterrean
PARDINA	L. culinaris	Spain	Mediterrean
PI615672	Lens culinaris subsp. orientalis	Spain	Mediterrean
BGRC-025688	Lens sp.	Tunisia	Mediterrean
ILWL072	Lens culinaris subsp. orientalis	Cyprus	Middle East Asia
ILWL-73	Lens culinaris subsp. orientalis	Cyprus	Middle East Asia
PI572391	Lens culinaris subsp. orientalis	Cyprus	Middle East Asia
ILWL070	Lens culinaris subsp. orientalis	Iran	Middle East Asia
PI572380	Lens culinaris subsp. orientalis	Iran	Middle East Asia
Hoffman-20	Lens culinaris subsp. odemensis	Israel	Middle East Asia
HOFFMAN-52	Lens ervoides	Israel	Middle East Asia
HOFFMAN-53	Lens ervoides	Israel	Middle East Asia
HOFFMAN-54	Lens ervoides	Israel	Middle East Asia
ILWL077	Lens culinaris subsp. orientalis	Israel	Middle East Asia
ILWL-20	Lens culinaris subsp. odemensis	Israel	Middle East Asia
PI572360	Lens culinaris subsp. odemensis	Israel	Middle East Asia
PI572361	Lens culinaris subsp. odemensis	Israel	Middle East Asia
PI572371	Lens culinaris subsp. orientalis	Israel	Middle East Asia
PI572373	Lens culinaris subsp. orientalis	Israel	Middle East Asia
PI572375	Lens culinaris subsp. orientalis	Israel	Middle East Asia
ILWL325	Lens culinaris subsp. orientalis	Jordan	Middle East Asia
ILWL334	Lens ervoides	Jordan	Middle East Asia
NORTHFIELD	L. culinaris	Jordan	Middle East Asia
ILL0470	L. culinaris	Syria	Middle East Asia
ILL5714	L. culinaris	Syria	Middle East Asia
ILL6002	L. culinaris	Syria	Middle East Asia
ILL6788	L. culinaris	Syria	Middle East Asia
ILL6802	L. culinaris	Syria	Middle East Asia
ILL7220	L. culinaris	Syria	Middle East Asia
ILWL116	Lens culinaris subsp. odemensis	Syria	Middle East Asia
ILWL-117	Lens culinaris subsp. orientalis	Syria	Middle East Asia
ILWL-121	Lens culinaris subsp. orientalis	Syria	Middle East Asia
ILWL123	Lens ervoides	Syria	Middle East Asia
ILWL-128	Lens culinaris subsp. orientalis	Syria	Middle East Asia
ILWL-129	Lens ervoides	Syria	Middle East Asia
ILWL130	Lens ervoides	Syria	Middle East Asia
ILWL-133	Lens ervoides	Syria	Middle East Asia
ILWL-136	Lens ervoides	Syria	Middle East Asia
ILWL-139	Lens ervoides	Syria	Middle East Asia
ILWL-141	Lens ervoides	Syria	Middle East Asia
ILWL146	L. culinaris	Syria	Middle East Asia
ILWL153	Lens culinaris subsp. odemensis	Syria	Middle East Asia
ILWL160	Lens culinaris subsp. odemensis	Syria	Middle East Asia
ILWL-166	Lens culinaris subsp. odemensis	Syria	Middle East Asia
ILWL-168	Lens culinaris subsp. odemensis	Syria	Middle East Asia
ILWL172	Lens culinaris subsp. odemensis	Syria	Middle East Asia
ILWL-174	Lens culinaris subsp. odemensis	Syria	Middle East Asia
ILWL180	L. culinaris	Syria	Middle East Asia
ILWL181	Lens culinaris subsp. orientalis	Syria	Middle East Asia
ILWL-184	Lens ervoides	Syria	Middle East Asia
ILWL-186	Lens ervoides	Syria	Middle East Asia
ILWL-193	Lens ervoides	Syria	Middle East Asia
ILWL235	Lens culinaris subsp. odemensis	Syria	Middle East Asia
ILWL248	Lens culinaris subsp. orientalis	Syria	Middle East Asia
ILWL254	Lens culinaris subsp. odemensis	Syria	Middle East Asia
ILWL-257	Lens culinaris subsp. orientalis	Syria	Middle East Asia
ILWL323	Lens ervoides	Syria	Middle East Asia
ILWL330	L. culinaris	Syria	Middle East Asia
ILWL331	Lens culinaris subsp. orientalis	Syria	Middle East Asia
PI412922	L. culinaris	Syria	Middle East Asia
PI572348	Lens nigricans	Syria	Middle East Asia
9249	Lens culinaris subsp. orientalis	Turkey	Middle East Asia
9289	Lens culinaris subsp. orientalis	Turkey	Middle East Asia
COMMANDO	L. culinaris	Turkey	Middle East Asia
CUMRA	L. culinaris	Turkey	Middle East Asia
HOFFMAN-100	Lens ervoides	Turkey	Middle East Asia
HOFFMAN-101	Lens ervoides	Turkey	Middle East Asia
HOFFMAN-102	Lens ervoides	Turkey	Middle East Asia
HOFFMAN-103	Lens ervoides	Turkey	Middle East Asia
HOFFMAN-104	Lens ervoides	Turkey	Middle East Asia
HOFFMAN-10	Lens culinaris subsp. orientalis	Turkey	Middle East Asia
HOFFMAN-11	Lens culinaris subsp. orientalis	Turkey	Middle East Asia
HOFFMAN-2	Lens culinaris subsp. orientalis	Turkey	Middle East Asia
HOFFMAN-55	Lens culinaris subsp. orientalis	Turkey	Middle East Asia
HOFFMAN-56	Lens culinaris subsp. orientalis	Turkey	Middle East Asia
HOFFMAN-57	Lens ervoides	Turkey	Middle East Asia
HOFFMAN-59	Lens culinaris subsp. orientalis	Turkey	Middle East Asia
HOFFMAN-60	Lens culinaris subsp. orientalis	Turkey	Middle East Asia
HOFFMAN-61	Lens culinaris subsp. odemensis	Turkey	Middle East Asia
HOFFMAN-63	Lens culinaris subsp. orientalis	Turkey	Middle East Asia
HOFFMAN-64	Lens culinaris subsp. orientalis	Turkey	Middle East Asia
HOFFMAN-67	Lens culinaris subsp. orientalis	Turkey	Middle East Asia
HOFFMAN-68	Lens culinaris subsp. orientalis	Turkey	Middle East Asia
HOFFMAN-71	Lens culinaris subsp. orientalis	Turkey	Middle East Asia
HOFFMAN-76	Lens culinaris subsp. orientalis	Turkey	Middle East Asia
HOFFMAN-77	Lens culinaris subsp. orientalis	Turkey	Middle East Asia
HOFFMAN-83	Lens culinaris subsp. orientalis	Turkey	Middle East Asia
HOFFMAN-84	Lens culinaris subsp. odemensis	Turkey	Middle East Asia
HOFFMAN-85	Lens ervoides	Turkey	Middle East Asia
HOFFMAN-86	Lens ervoides	Turkey	Middle East Asia
HOFFMAN-87	Lens ervoides	Turkey	Middle East Asia
HOFFMAN-8	Lens ervoides	Turkey	Middle East Asia
HOFFMAN-92	Lens culinaris subsp. orientalis	Turkey	Middle East Asia
HOFFMAN-94	Lens culinaris subsp. odemensis	Turkey	Middle East Asia
HOFFMAN-95	Lens ervoides	Turkey	Middle East Asia
HOFFMAN-97	Lens ervoides	Turkey	Middle East Asia
HOFFMAN-99	Lens ervoides	Turkey	Middle East Asia
ILWL037	Lens nigricans	Turkey	Middle East Asia
ILWL041	Lens ervoides	Turkey	Middle East Asia
ILWL100	Lens culinaris subsp. odemensis	Turkey	Middle East Asia
ILWL110	Lens nigricans	Turkey	Middle East Asia
ILWL-190	Lens nigricans	Turkey	Middle East Asia
ILWL221	Lens culinaris subsp. odemensis	Turkey	Middle East Asia
ILWL222	Lens culinaris subsp. odemensis	Turkey	Middle East Asia
ILWL-259	Lens ervoides	Turkey	Middle East Asia
ILWL-261	Lens ervoides	Turkey	Middle East Asia
ILWL-262	Lens ervoides	Turkey	Middle East Asia
ILWL-263	Lens ervoides	Turkey	Middle East Asia
ILWL-269	Lens ervoides	Turkey	Middle East Asia
ILWL-277	Lens culinaris subsp. orientalis	Turkey	Middle East Asia
ILWL-315	Lens culinaris subsp. orientalis	Turkey	Middle East Asia
ILWL-318	Lens ervoides	Turkey	Middle East Asia
ILWL435	Lens culinaris subsp. odemensis	Turkey	Middle East Asia
ILWL-63	Lens ervoides	Turkey	Middle East Asia
ILWL-78	Lens culinaris subsp. orientalis	Turkey	Middle East Asia
ILWL-7	Lens culinaris subsp. orientalis	Turkey	Middle East Asia
ILWL-80	Lens culinaris subsp. orientalis	Turkey	Middle East Asia
ILWL-88	Lens culinaris subsp. orientalis	Turkey	Middle East Asia
ILWL-93	Lens culinaris subsp. orientalis	Turkey	Middle East Asia
ILWL-94	Lens culinaris subsp. orientalis	Turkey	Middle East Asia
PI572359	L. culinaris	Turkey	Middle East Asia
PI572383	Lens culinaris subsp. orientalis	Turkey	Middle East Asia
PI572386	Lens culinaris subsp. orientalis	Turkey	Middle East Asia
PI572390	Lens culinaris subsp. orientalis	Turkey	Middle East Asia
PI572392	Lens culinaris subsp. orientalis	Turkey	Middle East Asia
PI572396	Lens culinaris subsp. orientalis	Turkey	Middle East Asia
PI572398	Lens culinaris subsp. orientalis	Turkey	Middle East Asia
PI572401	Lens culinaris subsp. orientalis	Turkey	Middle East Asia
ILWL437	L. lamottei	Turkey	Middle East Asia
1448S	L. culinaris	Canada	North America
1894T	L. culinaris	Canada	North America
2154S	L. culinaris	Canada	North America
CDCGLAMIS	L. culinaris	Canada	North America
CDCROBIN	L. culinaris	Canada	North America
INDIANHEAD	L. culinaris	Canada	North America
MATADOR	L. culinaris	Canada	North America
MILESTONE	L. culinaris	Canada	North America
LC00600854E	L. culinaris	USA	North America
PALOUSE-L-Largeseed	L. culinaris	USA	North America
PALOUSE-Smallseed	L. culinaris	USA	North America
PRECOZ	L. culinaris	Argentina	South America
ILL0075	L. culinaris	Chile	South America
ILL0439	L. culinaris	Chile	South America
ILL0468	L. culinaris	Chile	South America
ILL0213A	L. culinaris	Afghanistan	South Asia
ILL0214	L. culinaris	Afghanistan	South Asia
ILL1763	L. culinaris	Afghanistan	South Asia
ILL3490	L. culinaris	India	South Asia
1162-27	L. culinaris	Unknown	Unknown
96-047L-99R060	L. culinaris	Unknown	Unknown
96JBIND1	L. culinaris	Unknown	Unknown
96JBIND2	L. culinaris	Unknown	Unknown
HOFFMAN-51	Lens culinaris subsp. odemensis	Unknown	Unknown
I93S190L-97H3	L. culinaris	Unknown	Unknown
I93S204L-97H2	L. culinaris	Unknown	Unknown
I94S147L-98H002	L. culinaris	Unknown	Unknown
ILL0502	L. culinaris	Unknown	Unknown
ILL0518	L. culinaris	Unknown	Unknown
ILL3534	L. culinaris	Unknown	Unknown
ILL4218	L. culinaris	Unknown	Unknown
ILL5465	L. culinaris	Unknown	Unknown
ILL5597	L. culinaris	Unknown	Unknown
ILL6473	L. culinaris	Unknown	Unknown
ILL7537	L. culinaris	Unknown	Unknown
ILL7685	L. culinaris	Unknown	Unknown
P1374118	L. culinaris	Unknown	Unknown
PI320937	L. culinaris	Unknown	Unknown
PI572346	Lens nigricans	Unknown	Unknown
PI572354	Lens nigricans	Unknown	Unknown
PI572356	L. culinaris	Unknown	Unknown
PI572362	Lens culinaris subsp. odemensis	Unknown	Unknown
PI572399	Lens culinaris subsp. orientalis	Unknown	Unknown
PI606568	L. culinaris	Unknown	Unknown
PI606608	L. culinaris	Unknown	Unknown
PI606647	L. culinaris	Unknown	Unknown
SEDLEY	L. culinaris	Unknown	Unknown
32601	Lens sp.	Unknown	Unknown

## Sheet: Figure 3(A)
Full name	Species level	Origin of country	Geographical origin
1162-27	L. culinaris	Unknown	Unknown
1448S	L. culinaris	Canada	North America
1894T	L. culinaris	Canada	North America
2154S	L. culinaris	Canada	North America
96-047L-99R060	L. culinaris	Unknown	Unknown
96JBIND1	L. culinaris	Unknown	Unknown
96JBIND2	L. culinaris	Unknown	Unknown
ALDINGA	L. culinaris	Australia	Australia
ANSAK	L. culinaris	Australia	Australia
BOOMER	L. culinaris	Australia	Australia
CASSAB	L. culinaris	Australia	Australia
CDCGLAMIS	L. culinaris	Canada	North America
CDCROBIN	L. culinaris	Canada	North America
CIPAL0001	L. culinaris	Australia	Australia
CIPAL0102	L. culinaris	Australia	Australia
CIPAL0105	L. culinaris	Australia	Australia
CIPAL0205	L. culinaris	Australia	Australia
CIPAL0206	L. culinaris	Australia	Australia
CIPAL0402	L. culinaris	Australia	Australia
CIPAL0405	L. culinaris	Australia	Australia
CIPAL0413	L. culinaris	Australia	Australia
CIPAL0501	L. culinaris	Australia	Australia
CIPAL0502	L. culinaris	Australia	Australia
CIPAL0607	L. culinaris	Australia	Australia
CIPAL0802	L. culinaris	Australia	Australia
CIPAL0901	L. culinaris	Australia	Australia
CIPAL1001	L. culinaris	Australia	Australia
CIPAL1102	L. culinaris	Australia	Australia
CIPAL1104	L. culinaris	Australia	Australia
CIPAL1203	L. culinaris	Australia	Australia
CIPAL1207	L. culinaris	Australia	Australia
CIPAL1208	L. culinaris	Australia	Australia
CIPAL1209	L. culinaris	Australia	Australia
CIPAL1301	L. culinaris	Australia	Australia
CIPAL1302	L. culinaris	Australia	Australia
CIPAL1303	L. culinaris	Australia	Australia
COBBER	L. culinaris	Australia	Australia
COMMANDO	L. culinaris	Turkey	Middle East Asia
CUMRA	L. culinaris	Turkey	Middle East Asia
DIGGER	L. culinaris	Australia	Australia
GUDO	L. culinaris	Ethiopia	Africa
I93S190L-97H3	L. culinaris	Unknown	Unknown
I93S204L-97H2	L. culinaris	Unknown	Unknown
I94S147L-98H002	L. culinaris	Unknown	Unknown
ILL0075	L. culinaris	Chile	South America
ILL0213A	L. culinaris	Afghanistan	South Asia
ILL0214	L. culinaris	Afghanistan	South Asia
ILL0439	L. culinaris	Chile	South America
ILL0468	L. culinaris	Chile	South America
ILL0470	L. culinaris	Syria	Middle East Asia
ILL0502	L. culinaris	Unknown	Unknown
ILL0518	L. culinaris	Unknown	Unknown
ILL1763	L. culinaris	Afghanistan	South Asia
ILL2024	L. culinaris	Ethiopia	Africa
ILL3490	L. culinaris	India	South Asia
ILL3534	L. culinaris	Unknown	Unknown
ILL4218	L. culinaris	Unknown	Unknown
ILL5465	L. culinaris	Unknown	Unknown
ILL5597	L. culinaris	Unknown	Unknown
ILL5714	L. culinaris	Syria	Middle East Asia
ILL6002	L. culinaris	Syria	Middle East Asia
ILL6473	L. culinaris	Unknown	Unknown
ILL6788	L. culinaris	Syria	Middle East Asia
ILL6802	L. culinaris	Syria	Middle East Asia
ILL7220	L. culinaris	Syria	Middle East Asia
ILL7537	L. culinaris	Unknown	Unknown
ILL7685	L. culinaris	Unknown	Unknown
ILWL146	L. culinaris	Syria	Middle East Asia
ILWL180	L. culinaris	Syria	Middle East Asia
ILWL330	L. culinaris	Syria	Middle East Asia
INDIANHEAD	L. culinaris	Canada	North America
LC00600854E	L. culinaris	USA	North America
100-10H039L-12HS3002	L. culinaris	Australia	Australia
10-07H196L-10-09H4015-11SA002	L. culinaris	Australia	Australia
101-10H040L-13BO001	L. culinaris	Australia	Australia
102-10H041L-12HS3001	L. culinaris	Australia	Australia
103-10H042L-12HS3001	L. culinaris	Australia	Australia
104-10H042L-12HS3002	L. culinaris	Australia	Australia
1-04-497L-1-07HS3008-11SA002	L. culinaris	Australia	Australia
105-10H047L-12HS3004	L. culinaris	Australia	Australia
106-10H061L-12HS3005	L. culinaris	Australia	Australia
107-10H063L-12HS3001	L. culinaris	Australia	Australia
108-10H063L-12HS3003	L. culinaris	Australia	Australia
109-10H068L-12HS3001	L. culinaris	Australia	Australia
110-10H077L-12HS3004	L. culinaris	Australia	Australia
11-07H212L-1-08HS2025-12SA001	L. culinaris	Australia	Australia
111-10H112L-12HS3004	L. culinaris	Australia	Australia
112-10H114L-12HS3012	L. culinaris	Australia	Australia
113-10H114L-12HS3014	L. culinaris	Australia	Australia
114-10H115L-12HS3001	L. culinaris	Australia	Australia
115-10H120L-12HS3002	L. culinaris	Australia	Australia
116-10H122L-12HS3005	L. culinaris	Australia	Australia
117-10H149L-12HS3003	L. culinaris	Australia	Australia
118-10H167L-12HS3010	L. culinaris	Australia	Australia
119-10H180L-12HS3006	L. culinaris	Australia	Australia
120-10H195L-10-12AHM2035	L. culinaris	Australia	Australia
12-07H212L-6-09H4005-12SA001	L. culinaris	Australia	Australia
121-10H195L-5-12AHM2032	L. culinaris	Australia	Australia
122-10H196L-3-12AHM2009	L. culinaris	Australia	Australia
123-10H196L-3-12AHM2033	L. culinaris	Australia	Australia
124-10H196L-4-12HSHI2004	L. culinaris	Australia	Australia
125-10H196L-9-12AHM2013	L. culinaris	Australia	Australia
126-10H199L-14-12HSHI2004	L. culinaris	Australia	Australia
127-10H231L-1-12HSHI2001	L. culinaris	Australia	Australia
128-10H231L-4-12HSHI2002	L. culinaris	Australia	Australia
129-10H241L-12HSHI2005	L. culinaris	Australia	Australia
130-10H241L-12HSHI2007	L. culinaris	Australia	Australia
13-08H025L-12H4011	L. culinaris	Australia	Australia
131-10H246L-12HS3001	L. culinaris	Australia	Australia
132-10H246L-12HS3010	L. culinaris	Australia	Australia
133-10H248L-12HS3001	L. culinaris	Australia	Australia
134-10H248L-12HS3006	L. culinaris	Australia	Australia
135-10H248L-12HS3007	L. culinaris	Australia	Australia
136-10H292L-13HS3002	L. culinaris	Australia	Australia
137-10H292L-13HS3012	L. culinaris	Australia	Australia
138-10H307L-12HS3002	L. culinaris	Australia	Australia
139-10H307L-12HS3004	L. culinaris	Australia	Australia
140-10H314L-12HSHI2003	L. culinaris	Australia	Australia
14-08H025L-12H4018	L. culinaris	Australia	Australia
141-10H329L-12HS3002	L. culinaris	Australia	Australia
142-10H329L-12HS3010	L. culinaris	Australia	Australia
143-10H334L-12HS3005	L. culinaris	Australia	Australia
144-10H353L-12HSHI2002	L. culinaris	Australia	Australia
145-10H367L-12HSHI2001	L. culinaris	Australia	Australia
146-10H403L-12HSHI2004	L. culinaris	Australia	Australia
147-10H427L-12HS3001	L. culinaris	Australia	Australia
148-10H427L-12HS3009	L. culinaris	Australia	Australia
149-10H428L-12HS3009	L. culinaris	Australia	Australia
150-10H431L-12HS3003	L. culinaris	Australia	Australia
15-08H038L-12H4008	L. culinaris	Australia	Australia
151-10H442L-12HS3005	L. culinaris	Australia	Australia
152-10H477L-12HS3007	L. culinaris	Australia	Australia
153-10H485L-12HS3003	L. culinaris	Australia	Australia
154-11H005L-12HS2003	L. culinaris	Australia	Australia
155-11H007L-12HS2004	L. culinaris	Australia	Australia
156-11H012L-12HS2002	L. culinaris	Australia	Australia
157-11H013L-12HS2001	L. culinaris	Australia	Australia
158-11H017L-12HS2003	L. culinaris	Australia	Australia
159-11H022L-12HS2004	L. culinaris	Australia	Australia
160-11H024L-12HS2005	L. culinaris	Australia	Australia
16-08H072L-12H4013	L. culinaris	Australia	Australia
161-11H039L-12HS2003	L. culinaris	Australia	Australia
162-11H039L-12HS2004	L. culinaris	Australia	Australia
163-11H043L-12HS2001	L. culinaris	Australia	Australia
164-11H043L-12HS2002	L. culinaris	Australia	Australia
165-11H046L-12HS2001	L. culinaris	Australia	Australia
166-11H046L-12HS2002	L. culinaris	Australia	Australia
167-11H060L-12HS2001	L. culinaris	Australia	Australia
168-11H060L-12HS2006	L. culinaris	Australia	Australia
169-11H063L-12HS2007	L. culinaris	Australia	Australia
170-11H066L-12HS2001	L. culinaris	Australia	Australia
17-08H096L-12H4004	L. culinaris	Australia	Australia
171-11H088L-12HS2001	L. culinaris	Australia	Australia
172-11H100L-12HS2002	L. culinaris	Australia	Australia
173-11H102L-12HS2001	L. culinaris	Australia	Australia
174-11H102L-12HS2004	L. culinaris	Australia	Australia
175-11H104L-12HS2004	L. culinaris	Australia	Australia
176-11H105L-12HS2004	L. culinaris	Australia	Australia
177-11H108L-12HS2004	L. culinaris	Australia	Australia
178-11H111L-12HS2008	L. culinaris	Australia	Australia
179-11H120L-7-12HS2005	L. culinaris	Australia	Australia
180-11H153L-1-13BOHI3003	L. culinaris	Australia	Australia
18-08H098L-12BO005	L. culinaris	Australia	Australia
181-11H169L-5-13BOHI3001	L. culinaris	Australia	Australia
182-11H178L-1-13HS2003	L. culinaris	Australia	Australia
183-11H179L-2-13HS2002	L. culinaris	Australia	Australia
184-11H198L-12HS2002	L. culinaris	Australia	Australia
185-11H221L-12HS2005	L. culinaris	Australia	Australia
186-11H230L-12HS2003	L. culinaris	Australia	Australia
187-11H234L-12HS2002	L. culinaris	Australia	Australia
188-11H234L-12HS2006	L. culinaris	Australia	Australia
189-11H237L-12HS2004	L. culinaris	Australia	Australia
190-11H238L-12HS2001	L. culinaris	Australia	Australia
19-08H104L-12H4015	L. culinaris	Australia	Australia
191-11H295L-12HS2001	L. culinaris	Australia	Australia
192-11H299L-12HS2006	L. culinaris	Australia	Australia
193-CIPAL1301	L. culinaris	Australia	Australia
194-CIPAL1422	L. culinaris	Australia	Australia
195-NIPPER	L. culinaris	Australia	Australia
196-NORTHFIELD	L. culinaris	Australia	Australia
197-NUGGET	L. culinaris	Australia	Australia
198-PBAACE	L. culinaris	Australia	Australia
199-PBABLITZ	L. culinaris	Australia	Australia
20-08H105L-12H4001	L. culinaris	Australia	Australia
200-PBAFLASH	L. culinaris	Australia	Australia
201-PBAHURRICANE	L. culinaris	Australia	Australia
202-PBAJUMBO2	L. culinaris	Australia	Australia
2-05H215L-08H4002-11SA001	L. culinaris	Australia	Australia
21-08H105L-12H4007	L. culinaris	Australia	Australia
22-08H105L-12H4016	L. culinaris	Australia	Australia
23-08H110L-10HS2003-12BO001	L. culinaris	Australia	Australia
24-08H124L-12HHI4014	L. culinaris	Australia	Australia
25-08H125L-12HHI4007	L. culinaris	Australia	Australia
26-08H147L-12H4001	L. culinaris	Australia	Australia
28-08H161L-12H4009	L. culinaris	Australia	Australia
29-08H178L-12H4006	L. culinaris	Australia	Australia
30-08H179L-09HS2003-11SA001	L. culinaris	Australia	Australia
3-06H131L-07HS2005-11SA001	L. culinaris	Australia	Australia
31-08H184L-12HHI4004	L. culinaris	Australia	Australia
32-08H200L-12HHI4011	L. culinaris	Australia	Australia
33-08H221L-12H4002	L. culinaris	Australia	Australia
34-08H221L-12H4012	L. culinaris	Australia	Australia
35-08H226L-12HHI4005	L. culinaris	Australia	Australia
36-08H227L-12HHI4001	L. culinaris	Australia	Australia
37-08H227L-12HHI4008	L. culinaris	Australia	Australia
38-08H229L-12HHI4003	L. culinaris	Australia	Australia
39-08H234L-09HS2004-11SA003	L. culinaris	Australia	Australia
40-08H234L-12H4006	L. culinaris	Australia	Australia
4-06H131L-07HS2005-11SA002	L. culinaris	Australia	Australia
41-08H234L-12H4013	L. culinaris	Australia	Australia
42-08H238L-12HHI4004	L. culinaris	Australia	Australia
43-08H241L-12HHI4014	L. culinaris	Australia	Australia
44-08H244L-12H4006	L. culinaris	Australia	Australia
45-08H244L-12H4017	L. culinaris	Australia	Australia
46-08H249L-12HHI4004	L. culinaris	Australia	Australia
47-08H265L-07-09HS2004-11SA001	L. culinaris	Australia	Australia
48-09H007L-09HG1002-12H3009	L. culinaris	Australia	Australia
49-09H019L-12H3006	L. culinaris	Australia	Australia
50-09H031L-12HS3005	L. culinaris	Australia	Australia
5-07H107L-10H4063-12SA001	L. culinaris	Australia	Australia
51-09H038L-12H3004	L. culinaris	Australia	Australia
52-09H043L-12H3005	L. culinaris	Australia	Australia
53-09H044L-12H3001	L. culinaris	Australia	Australia
54-09H060L-12AHM3038	L. culinaris	Australia	Australia
55-09H063L-12HHI3010	L. culinaris	Australia	Australia
56-09H067L-12HHI3003	L. culinaris	Australia	Australia
57-09H068L-12HHI3008	L. culinaris	Australia	Australia
58-09H069L-12HHI3001	L. culinaris	Australia	Australia
59-09H082L-12H3003	L. culinaris	Australia	Australia
60-09H086L-12HHI3003	L. culinaris	Australia	Australia
6-07H139L-2-10H4019-12BO003	L. culinaris	Australia	Australia
61-09H086L-12HHI3011	L. culinaris	Australia	Australia
62-09H089L-2-12AHM3003	L. culinaris	Australia	Australia
63-09H093L-12HS3009	L. culinaris	Australia	Australia
64-09H094L-12H3017	L. culinaris	Australia	Australia
65-09H095L-4-12HHI3013	L. culinaris	Australia	Australia
66-09H099L-12HHI3006	L. culinaris	Australia	Australia
67-09H111L-11HS3006-13BO002	L. culinaris	Australia	Australia
68-09H112L-12H3002	L. culinaris	Australia	Australia
69-09H112L-12H3005	L. culinaris	Australia	Australia
70-09H112L-12H3012	L. culinaris	Australia	Australia
7-07H160L-09H4003-11SA002	L. culinaris	Australia	Australia
71-09H113L-12HHI3006	L. culinaris	Australia	Australia
72-09H123L-12H3002	L. culinaris	Australia	Australia
73-09H123L-12H3008	L. culinaris	Australia	Australia
74-09H137L-13HS3006	L. culinaris	Australia	Australia
75-09H140L-12H3010	L. culinaris	Australia	Australia
76-09H140L-12HS3001	L. culinaris	Australia	Australia
77-09H141L-12H3012	L. culinaris	Australia	Australia
78-09H141L-12H3013	L. culinaris	Australia	Australia
79-09H143L-12HHI3008	L. culinaris	Australia	Australia
80-09H147L-12H3002	L. culinaris	Australia	Australia
8-07H166L-09HS2004-12BO001	L. culinaris	Australia	Australia
81-09H147L-12H3004	L. culinaris	Australia	Australia
82-09H147L-12H3005	L. culinaris	Australia	Australia
83-09H148L-12H3009	L. culinaris	Australia	Australia
84-09H148L-12H3010	L. culinaris	Australia	Australia
85-09H165L-12H3002	L. culinaris	Australia	Australia
86-09H169L-12HS3002	L. culinaris	Australia	Australia
87-09H183L-12H3004	L. culinaris	Australia	Australia
88-09H183L-12H3008	L. culinaris	Australia	Australia
89-09H184L-12H3005	L. culinaris	Australia	Australia
90-10H001L-12HS3003	L. culinaris	Australia	Australia
9-07H166L-09HS2004-12BO003	L. culinaris	Australia	Australia
91-10H003L-12HS3003	L. culinaris	Australia	Australia
92-10H004L-12HSHI2001	L. culinaris	Australia	Australia
93-10H007L-8-12HS3004	L. culinaris	Australia	Australia
94-10H010L-17-12HSHI2006	L. culinaris	Australia	Australia
95-10H010L-19-12HSHI2003	L. culinaris	Australia	Australia
96-10H010L-19-12HSHI2004	L. culinaris	Australia	Australia
97-10H038L-12HS3003	L. culinaris	Australia	Australia
98-10H038L-12HS3007	L. culinaris	Australia	Australia
99-10H039L-12HS3001	L. culinaris	Australia	Australia
M3-Met-D	L. culinaris	Australia	Australia
MATADOR	L. culinaris	Canada	North America
MATILDA	L. culinaris	Australia	Australia
MILESTONE	L. culinaris	Canada	North America
NORTHFIELD	L. culinaris	Jordan	Middle East Asia
NUGGET	L. culinaris	Australia	Australia
P1374118	L. culinaris	Unknown	Unknown
PALOUSE-L-Largeseed	L. culinaris	USA	North America
PALOUSE-Smallseed	L. culinaris	USA	North America
PARDINA	L. culinaris	Spain	Mediterrean
PBAACE	L. culinaris	Australia	Australia
PBABOLT	L. culinaris	Australia	Australia
PBABOUNTY	L. culinaris	Australia	Australia
PBAFLASH	L. culinaris	Australia	Australia
PBAHERALD	L. culinaris	Australia	Australia
PBAHURRICANE	L. culinaris	Australia	Australia
PBAJUMBO	L. culinaris	Australia	Australia
PI320937	L. culinaris	Unknown	Unknown
PI412922	L. culinaris	Syria	Middle East Asia
PI572317	L. culinaris	Italy	Mediterrean
PI572318	L. culinaris	Yugoslavia	Central Europe
PI572347	L. culinaris	Italy	Mediterrean
PI572351	L. culinaris	Bosnia and Herzegovina	Mediterrean
PI572356	L. culinaris	Unknown	Unknown
PI572359	L. culinaris	Turkey	Middle East Asia
PI606568	L. culinaris	Unknown	Unknown
PI606608	L. culinaris	Unknown	Unknown
PI606647	L. culinaris	Unknown	Unknown
PRECOZ	L. culinaris	Argentina	South America
SEDLEY	L. culinaris	Unknown	Unknown
USSR-05-05	L. culinaris	Tajikistan	Central Asia

## Sheet: Figure 3(B)
Full name	Species level	Origin of country	Geographical origin
9249	Lens culinaris subsp. orientalis	Turkey	Middle East Asia
9289	Lens culinaris subsp. orientalis	Turkey	Middle East Asia
HOFFMAN-10	Lens culinaris subsp. orientalis	Turkey	Middle East Asia
HOFFMAN-11	Lens culinaris subsp. orientalis	Turkey	Middle East Asia
HOFFMAN-2	Lens culinaris subsp. orientalis	Turkey	Middle East Asia
HOFFMAN-55	Lens culinaris subsp. orientalis	Turkey	Middle East Asia
HOFFMAN-56	Lens culinaris subsp. orientalis	Turkey	Middle East Asia
HOFFMAN-59	Lens culinaris subsp. orientalis	Turkey	Middle East Asia
HOFFMAN-60	Lens culinaris subsp. orientalis	Turkey	Middle East Asia
HOFFMAN-63	Lens culinaris subsp. orientalis	Turkey	Middle East Asia
HOFFMAN-64	Lens culinaris subsp. orientalis	Turkey	Middle East Asia
HOFFMAN-67	Lens culinaris subsp. orientalis	Turkey	Middle East Asia
HOFFMAN-68	Lens culinaris subsp. orientalis	Turkey	Middle East Asia
HOFFMAN-71	Lens culinaris subsp. orientalis	Turkey	Middle East Asia
HOFFMAN-76	Lens culinaris subsp. orientalis	Turkey	Middle East Asia
HOFFMAN-77	Lens culinaris subsp. orientalis	Turkey	Middle East Asia
HOFFMAN-83	Lens culinaris subsp. orientalis	Turkey	Middle East Asia
HOFFMAN-92	Lens culinaris subsp. orientalis	Turkey	Middle East Asia
IG137423	Lens culinaris subsp. orientalis	Armenia	Eurasia
ILWL069	Lens culinaris subsp. orientalis	Former Soviet Union	Eurasia
ILWL070	Lens culinaris subsp. orientalis	Iran	Middle East Asia
ILWL072	Lens culinaris subsp. orientalis	Cyprus	Middle East Asia
ILWL077	Lens culinaris subsp. orientalis	Israel	Middle East Asia
ILWL-117	Lens culinaris subsp. orientalis	Syria	Middle East Asia
ILWL-121	Lens culinaris subsp. orientalis	Syria	Middle East Asia
ILWL-128	Lens culinaris subsp. orientalis	Syria	Middle East Asia
ILWL181	Lens culinaris subsp. orientalis	Syria	Middle East Asia
ILWL211	Lens culinaris subsp. orientalis	Former Soviet Union	Eurasia
ILWL248	Lens culinaris subsp. orientalis	Syria	Middle East Asia
ILWL-257	Lens culinaris subsp. orientalis	Syria	Middle East Asia
ILWL-277	Lens culinaris subsp. orientalis	Turkey	Middle East Asia
ILWL-315	Lens culinaris subsp. orientalis	Turkey	Middle East Asia
ILWL325	Lens culinaris subsp. orientalis	Jordan	Middle East Asia
ILWL331	Lens culinaris subsp. orientalis	Syria	Middle East Asia
ILWL-73	Lens culinaris subsp. orientalis	Cyprus	Middle East Asia
ILWL-78	Lens culinaris subsp. orientalis	Turkey	Middle East Asia
ILWL-7	Lens culinaris subsp. orientalis	Turkey	Middle East Asia
ILWL-80	Lens culinaris subsp. orientalis	Turkey	Middle East Asia
ILWL-88	Lens culinaris subsp. orientalis	Turkey	Middle East Asia
ILWL-93	Lens culinaris subsp. orientalis	Turkey	Middle East Asia
ILWL-94	Lens culinaris subsp. orientalis	Turkey	Middle East Asia
PI572369	Lens culinaris subsp. orientalis	Czech Republic	Central Europe
PI572370	Lens culinaris subsp. orientalis	Uzbekistan	Central Asia
PI572371	Lens culinaris subsp. orientalis	Israel	Middle East Asia
PI572373	Lens culinaris subsp. orientalis	Israel	Middle East Asia
PI572375	Lens culinaris subsp. orientalis	Israel	Middle East Asia
PI572380	Lens culinaris subsp. orientalis	Iran	Middle East Asia
PI572383	Lens culinaris subsp. orientalis	Turkey	Middle East Asia
PI572386	Lens culinaris subsp. orientalis	Turkey	Middle East Asia
PI572390	Lens culinaris subsp. orientalis	Turkey	Middle East Asia
PI572391	Lens culinaris subsp. orientalis	Cyprus	Middle East Asia
PI572392	Lens culinaris subsp. orientalis	Turkey	Middle East Asia
PI572396	Lens culinaris subsp. orientalis	Turkey	Middle East Asia
PI572398	Lens culinaris subsp. orientalis	Turkey	Middle East Asia
PI572399	Lens culinaris subsp. orientalis	Unknown	Unknown
PI572401	Lens culinaris subsp. orientalis	Turkey	Middle East Asia
PI615672	Lens culinaris subsp. orientalis	Spain	Mediterrean

## Sheet: Figure 3(C)
Full name	Species level	Origin of country	Geographical origin
Hoffman-20	Lens culinaris subsp. odemensis	Israel	Middle East Asia
HOFFMAN-51	Lens culinaris subsp. odemensis	Unknown	Unknown
HOFFMAN-61	Lens culinaris subsp. odemensis	Turkey	Middle East Asia
HOFFMAN-84	Lens culinaris subsp. odemensis	Turkey	Middle East Asia
HOFFMAN-94	Lens culinaris subsp. odemensis	Turkey	Middle East Asia
ILWL100	Lens culinaris subsp. odemensis	Turkey	Middle East Asia
ILWL116	Lens culinaris subsp. odemensis	Syria	Middle East Asia
ILWL153	Lens culinaris subsp. odemensis	Syria	Middle East Asia
ILWL160	Lens culinaris subsp. odemensis	Syria	Middle East Asia
ILWL-166	Lens culinaris subsp. odemensis	Syria	Middle East Asia
ILWL-168	Lens culinaris subsp. odemensis	Syria	Middle East Asia
ILWL172	Lens culinaris subsp. odemensis	Syria	Middle East Asia
ILWL-174	Lens culinaris subsp. odemensis	Syria	Middle East Asia
ILWL-20	Lens culinaris subsp. odemensis	Israel	Middle East Asia
ILWL221	Lens culinaris subsp. odemensis	Turkey	Middle East Asia
ILWL222	Lens culinaris subsp. odemensis	Turkey	Middle East Asia
ILWL235	Lens culinaris subsp. odemensis	Syria	Middle East Asia
ILWL254	Lens culinaris subsp. odemensis	Syria	Middle East Asia
ILWL435	Lens culinaris subsp. odemensis	Turkey	Middle East Asia
PI572360	Lens culinaris subsp. odemensis	Israel	Middle East Asia
PI572361	Lens culinaris subsp. odemensis	Israel	Middle East Asia
PI572362	Lens culinaris subsp. odemensis	Unknown	Unknown

## Sheet: Figure 3(D)
Full name	Species level	Origin of country	Geographical origin
HOFFMAN-100	Lens ervoides	Turkey	Middle East Asia
HOFFMAN-101	Lens ervoides	Turkey	Middle East Asia
HOFFMAN-102	Lens ervoides	Turkey	Middle East Asia
HOFFMAN-103	Lens ervoides	Turkey	Middle East Asia
HOFFMAN-104	Lens ervoides	Turkey	Middle East Asia
HOFFMAN-37	Lens ervoides	Yugoslavia	Central Europe
HOFFMAN-38	Lens ervoides	Yugoslavia	Central Europe
HOFFMAN-39	Lens ervoides	Yugoslavia	Central Europe
HOFFMAN-41	Lens ervoides	Yugoslavia	Central Europe
HOFFMAN-42	Lens ervoides	Croatia	Mediterrean
HOFFMAN-44	Lens ervoides	Yugoslavia	Central Europe
HOFFMAN-45	Lens ervoides	Yugoslavia	Central Europe
HOFFMAN-46	Lens ervoides	Bosnia and Herzegovina	Mediterrean
HOFFMAN-52	Lens ervoides	Israel	Middle East Asia
HOFFMAN-53	Lens ervoides	Israel	Middle East Asia
HOFFMAN-54	Lens ervoides	Israel	Middle East Asia
HOFFMAN-57	Lens ervoides	Turkey	Middle East Asia
HOFFMAN-85	Lens ervoides	Turkey	Middle East Asia
HOFFMAN-86	Lens ervoides	Turkey	Middle East Asia
HOFFMAN-87	Lens ervoides	Turkey	Middle East Asia
HOFFMAN-8	Lens ervoides	Turkey	Middle East Asia
HOFFMAN-95	Lens ervoides	Turkey	Middle East Asia
HOFFMAN-97	Lens ervoides	Turkey	Middle East Asia
HOFFMAN-99	Lens ervoides	Turkey	Middle East Asia
IG136623	Lens ervoides	Yugoslavia	Central Europe
IG140884	Lens ervoides	Armenia	Eurasia
IG140927	Lens ervoides	Azerbaijan	Eurasia
IG140929	Lens ervoides	Azerbaijan	Eurasia
IG141656	Lens ervoides	Armenia	Eurasia
ILWL040	Lens ervoides	Former Soviet Union	Eurasia
ILWL041	Lens ervoides	Turkey	Middle East Asia
ILWL042	Lens ervoides	Italy	Mediterrean
ILWL123	Lens ervoides	Syria	Middle East Asia
ILWL-129	Lens ervoides	Syria	Middle East Asia
ILWL130	Lens ervoides	Syria	Middle East Asia
ILWL-133	Lens ervoides	Syria	Middle East Asia
ILWL-136	Lens ervoides	Syria	Middle East Asia
ILWL-139	Lens ervoides	Syria	Middle East Asia
ILWL-141	Lens ervoides	Syria	Middle East Asia
ILWL-184	Lens ervoides	Syria	Middle East Asia
ILWL-186	Lens ervoides	Syria	Middle East Asia
ILWL-193	Lens ervoides	Syria	Middle East Asia
ILWL206	Lens ervoides	Croatia	Mediterrean
ILWL207	Lens ervoides	Croatia	Mediterrean
ILWL-208	Lens ervoides	Croatia	Mediterrean
ILWL-259	Lens ervoides	Turkey	Middle East Asia
ILWL-261	Lens ervoides	Turkey	Middle East Asia
ILWL-262	Lens ervoides	Turkey	Middle East Asia
ILWL-263	Lens ervoides	Turkey	Middle East Asia
ILWL-269	Lens ervoides	Turkey	Middle East Asia
ILWL-318	Lens ervoides	Turkey	Middle East Asia
ILWL323	Lens ervoides	Syria	Middle East Asia
ILWL334	Lens ervoides	Jordan	Middle East Asia
ILWL-50	Lens ervoides	Croatia	Mediterrean
ILWL-63	Lens ervoides	Turkey	Middle East Asia
PI572316	Lens ervoides	Russian Federation	Eurasia
PI572322	Lens ervoides	Yugoslavia	Central Europe

## Sheet: Figure 3(E)
Full name	Species level	Origin of country	Geographical origin
HOFFMAN-13	Lens nigricans	Italy	Mediterrean
HOFFMAN-15	Lens nigricans	France	Mediterrean
HOFFMAN-16	Lens nigricans	France	Mediterrean
HOFFMAN-18	Lens nigricans	Spain	Mediterrean
HOFFMAN-22	Lens nigricans	Italy	Mediterrean
Hoffman-28	Lens nigricans	France	Mediterrean
HOFFMAN-30	Lens nigricans	Spain	Mediterrean
HOFFMAN-32	Lens nigricans	Spain	Mediterrean
ILWL014	Lens nigricans	France	Mediterrean
ILWL019	Lens nigricans	Spain	Mediterrean
ILWL037	Lens nigricans	Turkey	Middle East Asia
ILWL110	Lens nigricans	Turkey	Middle East Asia
ILWL-190	Lens nigricans	Turkey	Middle East Asia
ILWL-25	Lens nigricans	Croatia	Mediterrean
ILWL-34	Lens nigricans	Former Soviet Union	Eurasia
PI572345	Lens nigricans	Italy	Mediterrean
PI572346	Lens nigricans	Unknown	Unknown
PI572348	Lens nigricans	Syria	Middle East Asia
PI572349	Lens nigricans	Tajikistan	Central Asia
PI572350	Lens nigricans	Yugoslavia	Central Europe
PI572354	Lens nigricans	Unknown	Unknown
PI572355	Lens nigricans	Yugoslavia	Central Europe
PI615676	Lens nigricans	Yugoslavia	Central Europe
PI615677	Lens nigricans	Yugoslavia	Central Europe

## Sheet: Figure 4
Group	Accession	Origin of country	Geographical origin
G-IA	CIPAL1303	Australia	Australia
G-IA	CIPAL1301	Australia	Australia
G-IA	CIPAL1208	Australia	Australia
G-IA	CIPAL1209	Australia	Australia
G-IA	PBAHERALD	Australia	Australia
G-IA	PBAHURRICANE	Australia	Australia
G-IA	CIPAL1102	Australia	Australia
G-IA	CIPAL0502	Australia	Australia
G-IA	96-047L-99R060	Unknown	Unknown
G-IA	CIPAL0607	Australia	Australia
G-IA	PBAACE	Australia	Australia
G-IA	CIPAL1001	Australia	Australia
G-IA	PI572347	Italy	Mediterrean
G-IA	CIPAL1104	Australia	Australia
G-IA	DIGGER	Australia	Australia
G-IA	CIPAL0001	Australia	Australia
G-IA	CASSAB	Australia	Australia
G-IA	CIPAL0405	Australia	Australia
G-IA	GUDO	Ethiopia	Africa
G-IA	NUGGET	Australia	Australia
G-IA	CIPAL0206	Australia	Australia
G-IA	CIPAL1203	Australia	Australia
G-IA	CIPAL0501	Australia	Australia
G-IA	BOOMER	Australia	Australia
G-IA	SEDLEY	Unknown	Unknown
G-IA	CIPAL0402	Australia	Australia
G-IA	CIPAL1207	Australia	Australia
G-IA	CIPAL0105	Australia	Australia
G-IA	PBABOUNTY	Australia	Australia
G-IA	PARDINA	Spain	Mediterrean
G-IB	P1374118	Unknown	Unknown
G-IB	ILL7685	Unknown	Unknown
G-IB	ILL0502	Unknown	Unknown
G-IB	NORTHFIELD	Jordan	Middle East Asia
G-IB	CIPAL0205	Australia	Australia
G-IB	COMMANDO	Turkey	Middle East Asia
G-IB	ILL5714	Syria	Middle East Asia
G-IB	ILL6802	Syria	Middle East Asia
G-IB	96JBIND1	Unknown	Unknown
G-IB	CIPAL0413	Australia	Australia
G-IB	CIPAL0901	Australia	Australia
G-IB	PBAFLASH	Australia	Australia
G-IB	M3-Met-D	Australia	Australia
G-IB	PBABOLT	Australia	Australia
G-IB	CIPAL0802	Australia	Australia
G-IB	CIPAL1302	Australia	Australia
G-IB	PALOUSE-Smallseed	USA	North America
G-IB	ILL6473	Unknown	Unknown
G-IB	MATILDA	Australia	Australia
G-IB	ILL5597	Unknown	Unknown
G-IB	I93S190L-97H3	Unknown	Unknown
G-IB	PBAJUMBO	Australia	Australia
G-IB	ILL4218	Unknown	Unknown
G-IB	COBBER	Australia	Australia
G-IB	ALDINGA	Australia	Australia
G-IB	ANSAK	Australia	Australia
G-IB	I94S147L-98H002	Unknown	Unknown
G-IB	CUMRA	Turkey	Middle East Asia
G-IB	ILL0468	Chile	South America
G-IB	ILL0439	Chile	South America
G-IB	I93S204L-97H2	Unknown	Unknown
G-IB	PRECOZ	Argentina	South America
G-IB	ILL5465	Unknown	Unknown
G-IB	ILL6788	Syria	Middle East Asia
G-II	MATADOR	Canada	North America
G-II	INDIANHEAD	Canada	North America
G-II	PI320937	Unknown	Unknown
G-II	ILL0518	Unknown	Unknown
G-II	1894T	Canada	North America
G-II	CDCROBIN	Canada	North America
G-II	MILESTONE	Canada	North America
G-II	2154S	Canada	North America
G-II	PI606568	Unknown	Unknown
G-II	PALOUSE-L-Largeseed	USA	North America
G-II	1162-27	Unknown	Unknown
G-II	1448S	Canada	North America
G-II	USSR-05-05	Tajikistan	Central Asia
G-II	ILL6002	Syria	Middle East Asia
G-II	CDCGLAMIS	Canada	North America
G-II	CIPAL0102	Australia	Australia
G-III	ILL2024	Ethiopia	Africa
G-III	ILL1763	Afghanistan	South Asia
G-III	ILL0075	Chile	South America
G-III	ILL3490	India	South Asia
G-III	ILL3534	Unknown	Unknown
G-III	96JBIND2	Unknown	Unknown
G-III	PI412922	Syria	Middle East Asia
G-III	ILL0213A	Afghanistan	South Asia
G-III	ILL0214	Afghanistan	South Asia
G-III	PI606608	Unknown	Unknown
G-III	ILL7220	Syria	Middle East Asia
G-III	ILL0470	Syria	Middle East Asia
G-III	PI572359	Turkey	Middle East Asia
G-III	PI572356	Unknown	Unknown
G-III	PI572351	Bosnia and Herzegovina	Mediterrean
G-III	PI572318	Yugoslavia	Central Europe
G-III	PI572317	Italy	Mediterrean
G-III	ILWL330	Syria	Middle East Asia
G-III	ILWL180	Syria	Middle East Asia
G-III	ILWL146	Syria	Middle East Asia
G-III	PI606647	Unknown	Unknown
G-III	ILL7537	Unknown	Unknown
G-III	LC00600854E	USA	North America
