# Supplementary material for: Characterization of Genetic and Allelic Diversity Amongst Cultivated and Wild Lentil Accessions for Germplasm Enhancement
Source: Front Genet. 2020 Jun 10;11:546. doi: 10.3389/fgene.2020.00546 (PMC7298104; doi:10.3389/fgene.2020.00546)
Supplement: FIGURE S1 — Unweighted neighbor joining dendrogram generated from all Lens species based on genetic distance calculation from StAMPP in R. Of the L. culinaris set, only a proportion of key accessions is included. [file Data_Sheet_1.ZIP › Supplementary files/Table S3.xlsx]

## Sheet: Culinaris
			Australia	Middle East Asia	Australia	Middle East Asia	Australia	Australia	Middle East Asia	Middle East Asia
			Australia	Syria	Australia	Jordan	Australia	Australia	Turkey	Syria
			CIPAL0413	ILL6802	PBAFLASH	NORTHFIELD	PBAFLASH	COBBER	Commando	ILL5714
North America	Canada	1894T	0.60019	0.60664	0.6166	0.62503
North America	Canada	INDIANHEAD	0.62609	0.63892	0.66125	0.69194		0.62329	0.61499	0.64102
South Asia	Afghanistan	ILL0214			0.60185	0.61271	0.60898

## Sheet: Ervoides
			Mediterrean	Middle East Asia	Middle East Asia	Middle East Asia	Middle East Asia	Middle East Asia	Central Europe	Central Europe	Central Europe	Central Europe	Mediterrean	Central Europe	Mediterrean	Middle East Asia	Middle East Asia	Middle East Asia	Middle East Asia	Middle East Asia	Middle East Asia	Middle East Asia	Middle East Asia	Middle East Asia	Eurasia
			Italy	Turkey	Turkey	Turkey	Turkey	Turkey	Yugoslavia	Yugoslavia	Yugoslavia	Yugoslavia	Croatia	Yugoslavia	Bosnia and Herzegovina	Israel	Israel	Turkey	Turkey	Turkey	Turkey	Turkey	Turkey	Turkey	Armenia
			ILWL042	HOFFMAN-100	HOFFMAN-101	HOFFMAN-102	HOFFMAN-103	HOFFMAN-104	HOFFMAN-37	HOFFMAN-38	HOFFMAN-39	HOFFMAN-41	HOFFMAN-42	HOFFMAN-45	HOFFMAN-46	HOFFMAN-52	HOFFMAN-54	HOFFMAN-57	HOFFMAN-85	HOFFMAN-86	HOFFMAN-87	HOFFMAN-8	HOFFMAN-97	HOFFMAN-99	IG141656
Eurasia	Armenia	IG141656																0.60499
Middle East Asia	Turkey	ILWL041
Mediterrean	Italy	ILWL042		0.64958	0.69789	0.70949	0.71877	0.71305	0.7148	0.70773	0.71426	0.70518	0.7178	0.7114	0.64689	0.61782	0.69516		0.6334	0.69903	0.6906	0.68908	0.65994	0.67156	0.71022
Middle East Asia	Syria	ILWL-129	0.63962
Middle East Asia	Syria	ILWL-133	0.65176
Middle East Asia	Syria	ILWL-136	0.70746
Middle East Asia	Syria	ILWL-141	0.69671
Middle East Asia	Syria	ILWL-184	0.71594
Middle East Asia	Syria	ILWL-193	0.66716
Middle East Asia	Turkey	ILWL-262	0.71173
Middle East Asia	Turkey	ILWL-263	0.65528
Middle East Asia	Turkey	ILWL-318	0.69751
Middle East Asia	Syria	ILWL323	0.70068
Eurasia	Russian Federation	PI572316	0.70656
Central Europe	Yugoslavia	PI572322	0.61784

## Sheet: Nigricans
			Mediterrean	Mediterrean	Mediterrean	Mediterrean	Mediterrean	Mediterrean	Mediterrean	Mediterrean	Mediterrean	Mediterrean	Middle East Asia	Middle East Asia	Middle East Asia	Mediterrean	Eurasia
			Italy	France	France	Spain	Italy	France	Spain	Spain	France	Spain	Turkey	Turkey	Turkey	Croatia	Former Soviet Union
			HOFFMAN-13	HOFFMAN-15	HOFFMAN-16	HOFFMAN-18	HOFFMAN-22	Hoffman-28	HOFFMAN-30	HOFFMAN-32	ILWL014	ILWL019	ILWL037	ILWL110	ILWL-190	ILWL-25	ILWL-34
Mediterrean	France	HOFFMAN-15
Mediterrean	France	HOFFMAN-16
Mediterrean	Spain	HOFFMAN-18
Mediterrean	Italy	HOFFMAN-22	0.96949	0.64888	0.94178	0.87456
Mediterrean	France	Hoffman-28					0.84495
Mediterrean	Spain	HOFFMAN-30					0.84177
Mediterrean	Spain	HOFFMAN-32	0.9658	0.69112	0.98848	0.94651		0.90418	0.89094
Mediterrean	France	ILWL014	1.11785	0.88522	1.12976	1.1296		1.08639	1.03353
Mediterrean	Spain	ILWL019					0.9204			0.98529	1.1687
Middle East Asia	Turkey	ILWL037					0.75675			0.80722	1.0417
Middle East Asia	Turkey	ILWL110					0.75482			0.81588	0.987
Middle East Asia	Turkey	ILWL-190					0.88291			0.92469	1.11657
Mediterrean	Croatia	ILWL-25					0.89675			0.92756	1.08344
Eurasia	Former Soviet Union	ILWL-34	1.1681	0.92133	1.18059	1.17919		1.13966	1.07176			1.2219	1.07909	1.01896	1.16683	1.13708
Mediterrean	Italy	PI572345					0.89616			0.92723	1.08382						1.1312
Unknown	Unknown	PI572346					0.77156			0.81739	1.00867						1.03177
Middle East Asia	Syria	PI572348					0.9792			0.97981	1.1272						1.17881
Central Asia	Tajikistan	PI572349					0.91589			0.94924	1.12525						1.1774
Central Europe	Yugoslavia	PI572350					0.95994			0.99852	1.12858						1.17708
Unknown	Unknown	PI572354					0.83039			0.87334	0.98982						1.01369
Central Europe	Yugoslavia	PI572355					0.84104			0.90056	1.08596						1.13772
Central Europe	Yugoslavia	PI615676
Central Europe	Yugoslavia	PI615677					0.84167			0.89158	1.06602						1.11271
