# Supplementary material for: Characterization of Genetic and Allelic Diversity Amongst Cultivated and Wild Lentil Accessions for Germplasm Enhancement
Source: Front Genet. 2020 Jun 10;11:546. doi: 10.3389/fgene.2020.00546 (PMC7298104; doi:10.3389/fgene.2020.00546)
Supplement: FIGURE S1 — Unweighted neighbor joining dendrogram generated from all Lens species based on genetic distance calculation from StAMPP in R. Of the L. culinaris set, only a proportion of key accessions is included. [file Data_Sheet_1.ZIP › Supplementary files/Table S4.txt]

#CHROM	POS
LcChr1	5838
LcChr1	6077
LcChr1	6081
LcChr1	6089
LcChr1	6102
LcChr1	6105
LcChr1	6107
LcChr1	6153
LcChr1	6167
LcChr1	6177
LcChr1	6279
LcChr1	6341
LcChr1	6347
LcChr1	6348
LcChr1	6366
LcChr1	6374
LcChr1	6423
LcChr1	6503
LcChr1	6513
LcChr1	6539
LcChr1	6555
LcChr1	6564
LcChr1	6599
LcChr1	6605
LcChr1	112131
LcChr1	112149
LcChr1	112150
LcChr1	112153
LcChr1	112162
LcChr1	112170
LcChr1	112212
LcChr1	112258
LcChr1	112261
LcChr1	112276
LcChr1	112279
LcChr1	112297
LcChr1	112299
LcChr1	112393
LcChr1	112404
LcChr1	112425
LcChr1	112454
LcChr1	112482
LcChr1	112494
LcChr1	112496
LcChr1	112525
LcChr1	112530
LcChr1	112544
LcChr1	112553
LcChr1	112590
LcChr1	112593
LcChr1	112598
LcChr1	112631
LcChr1	112655
LcChr1	112666
LcChr1	112669
LcChr1	112688
LcChr1	112757
LcChr1	112784
LcChr1	112787
LcChr1	112818
LcChr1	112819
LcChr1	112826
LcChr1	112922
LcChr1	112946
LcChr1	112963
LcChr1	112994
LcChr1	112997
LcChr1	113029
LcChr1	113033
LcChr1	113051
LcChr1	113057
LcChr1	113111
LcChr1	113126
LcChr1	113211
LcChr1	113221
LcChr1	113231
LcChr1	113280
LcChr1	113294
LcChr1	113322
LcChr1	113384
LcChr1	113473
LcChr1	113528
LcChr1	113556
LcChr1	113558
LcChr1	113573
LcChr1	113609
LcChr1	113627
LcChr1	113710
LcChr1	362616
LcChr1	362814
LcChr1	362964
LcChr1	420223
LcChr1	420721
LcChr1	420788
LcChr1	420805
LcChr1	420901
LcChr1	422218
LcChr1	422225
LcChr1	423443
LcChr1	423650
LcChr1	424638
LcChr1	426210
LcChr1	426319
LcChr1	426655
LcChr1	426659
LcChr1	426661
LcChr1	427669
LcChr1	427723
LcChr1	428055
LcChr1	428813
LcChr1	428819
LcChr1	428831
LcChr1	429186
LcChr1	429250
LcChr1	429276
LcChr1	429282
LcChr1	429471
LcChr1	429474
LcChr1	429483
LcChr1	429504
LcChr1	431743
LcChr1	431916
LcChr1	432248
LcChr1	432284
LcChr1	432374
LcChr1	433521
LcChr1	433797
LcChr1	433806
LcChr1	433820
LcChr1	436113
LcChr1	436344
LcChr1	436353
LcChr1	436542
LcChr1	496062
LcChr1	733777
LcChr1	733790
LcChr1	733813
LcChr1	734102
LcChr1	734110
LcChr1	734291
LcChr1	734360
LcChr1	734469
LcChr1	734522
LcChr1	734673
LcChr1	734709
LcChr1	734739
LcChr1	734763
LcChr1	734765
LcChr1	734784
LcChr1	734796
LcChr1	734805
LcChr1	734933
LcChr1	734934
LcChr1	734949
LcChr1	734962
LcChr1	734974
LcChr1	734976
LcChr1	1064770
LcChr1	1624037
LcChr1	1624038
LcChr1	1624044
LcChr1	1624057
LcChr1	1624081
LcChr1	1624084
LcChr1	1624091
LcChr1	1624092
LcChr1	1624108
LcChr1	1624185
LcChr1	1624208
LcChr1	1624209
LcChr1	1624232
LcChr1	1624233
LcChr1	1624270
LcChr1	1624294
LcChr1	1624332
LcChr1	1624334
LcChr1	1624358
LcChr1	1624366
LcChr1	1624367
LcChr1	1624394
LcChr1	1624417
LcChr1	1624437
LcChr1	1624470
LcChr1	1624474
LcChr1	1624531
LcChr1	1624539
LcChr1	1624543
LcChr1	1624554
LcChr1	1624649
LcChr1	1624710
LcChr1	1624847
LcChr1	1624868
LcChr1	1624869
LcChr1	1624884
LcChr1	1624889
LcChr1	1624903
LcChr1	1624933
LcChr1	1624952
LcChr1	1624966
LcChr1	1625016
LcChr1	1625109
LcChr1	1625176
LcChr1	1625187
LcChr1	1625203
LcChr1	1625233
LcChr1	1625240
LcChr1	1625280
LcChr1	1625473
LcChr1	1625490
LcChr1	1625554
LcChr1	1625588
LcChr1	1625599
LcChr1	1625613
LcChr1	1625622
LcChr1	1625643
LcChr1	1625647
LcChr1	1625648
LcChr1	1625676
LcChr1	1625707
LcChr1	1625841
LcChr1	1625860
LcChr1	1625913
LcChr1	1625926
LcChr1	1625929
LcChr1	1625981
LcChr1	1625984
LcChr1	1626007
LcChr1	1626009
LcChr1	1626018
LcChr1	1626191
LcChr1	1626210
LcChr1	1626236
LcChr1	1626237
LcChr1	1626246
LcChr1	1626391
LcChr1	1626401
LcChr1	1627849
LcChr1	1628436
LcChr1	1628482
LcChr1	1628508
LcChr1	1628615
LcChr1	1628740
LcChr1	1630790
LcChr1	1630895
LcChr1	1630906
LcChr1	1630968
LcChr1	1631308
LcChr1	1632013
LcChr1	1632050
LcChr1	1632065
LcChr1	1632233
LcChr1	1632236
LcChr1	1632565
LcChr1	1632596
LcChr1	1632603
LcChr1	1632767
LcChr1	1632802
LcChr1	1632953
LcChr1	1632971
LcChr1	1633149
LcChr1	1633286
LcChr1	1633576
LcChr1	1633611
LcChr1	1633657
LcChr1	1633665
LcChr1	1633846
LcChr1	1634009
LcChr1	1634028
LcChr1	1634063
LcChr1	1634578
LcChr1	1635113
LcChr1	1635226
LcChr1	1635265
LcChr1	1635573
LcChr1	1635797
LcChr1	1636002
LcChr1	1636056
LcChr1	1636083
LcChr1	1636089
LcChr1	1636125
LcChr1	1636128
LcChr1	1636135
LcChr1	1636179
LcChr1	1636182
LcChr1	1636235
LcChr1	1636430
LcChr1	1640044
LcChr1	1640071
LcChr1	1640107
LcChr1	1640128
LcChr1	1640167
LcChr1	1640262
LcChr1	1640314
LcChr1	1640317
LcChr1	1640373
LcChr1	1661895
LcChr1	1661992
LcChr1	1662000
LcChr1	1662001
LcChr1	1662003
LcChr1	1662015
LcChr1	1662026
LcChr1	1662051
LcChr1	1662089
LcChr1	1662098
LcChr1	1662099
LcChr1	1662106
LcChr1	1662185
LcChr1	1662186
LcChr1	1662290
LcChr1	1662315
LcChr1	1662330
LcChr1	1662392
LcChr1	1662486
LcChr1	1662488
LcChr1	1662492
LcChr1	1662533
LcChr1	1662551
LcChr1	1662553
LcChr1	1662558
LcChr1	1662570
LcChr1	1662571
LcChr1	1662602
LcChr1	1662607
LcChr1	1662639
LcChr1	1662643
LcChr1	1662681
LcChr1	1662697
LcChr1	1662729
LcChr1	1662733
LcChr1	1662749
LcChr1	1662780
LcChr1	1663392
LcChr1	1663405
LcChr1	1663425
LcChr1	1663447
LcChr1	1663492
LcChr1	1663508
LcChr1	1663564
LcChr1	1663570
LcChr1	1663574
LcChr1	1663677
LcChr1	1663697
LcChr1	1663699
LcChr1	1663717
LcChr1	1663723
LcChr1	1663735
LcChr1	1663736
LcChr1	1663737
LcChr1	1663756
LcChr1	1663775
LcChr1	1663777
LcChr1	1663810
LcChr1	1663812
LcChr1	1663853
LcChr1	1663895
LcChr1	1663915
LcChr1	1663925
LcChr1	1663933
LcChr1	1663935
LcChr1	1663936
LcChr1	1663957
LcChr1	1663965
LcChr1	1663972
LcChr1	1663973
LcChr1	1663980
LcChr1	1663982
LcChr1	1664011
LcChr1	1664050
LcChr1	1664069
LcChr1	1664077
LcChr1	1664134
LcChr1	1664224
LcChr1	1664245
LcChr1	1664257
LcChr1	1664378
LcChr1	1664382
LcChr1	1664408
LcChr1	1664436
LcChr1	1664452
LcChr1	1665028
LcChr1	1665036
LcChr1	1665063
LcChr1	1665416
LcChr1	1665462
LcChr1	1665525
LcChr1	1665529
LcChr1	1665541
LcChr1	1665549
LcChr1	1665587
LcChr1	1690457
LcChr1	1690478
LcChr1	1690479
LcChr1	1690562
LcChr1	1690569
LcChr1	1690642
LcChr1	1690652
LcChr1	1690670
LcChr1	1690682
LcChr1	1690754
LcChr1	1691381
LcChr1	1691408
LcChr1	1691426
LcChr1	1691431
LcChr1	1691475
LcChr1	1691483
LcChr1	1691509
LcChr1	1691660
LcChr1	1691749
LcChr1	1691758
LcChr1	1691765
LcChr1	1691767
LcChr1	1691775
LcChr1	1691814
LcChr1	1691853
LcChr1	1691883
LcChr1	1691935
LcChr1	1691952
LcChr1	1691991
LcChr1	1692010
LcChr1	1692012
LcChr1	1692064
LcChr1	1692082
LcChr1	1692114
LcChr1	1692151
LcChr1	1692156
LcChr1	1692163
LcChr1	1692181
LcChr1	1692188
LcChr1	1692232
LcChr1	1692238
LcChr1	1692242
LcChr1	1692251
LcChr1	1692262
LcChr1	1692335
LcChr1	1692384
LcChr1	1692400
LcChr1	1692741
LcChr1	1692752
LcChr1	1692753
LcChr1	1692757
LcChr1	1692799
LcChr1	1692801
LcChr1	1692846
LcChr1	1692873
LcChr1	1692886
LcChr1	1692890
LcChr1	1692977
LcChr1	2214913
LcChr1	2215097
LcChr1	2215102
LcChr1	2215106
LcChr1	2215109
LcChr1	2215124
LcChr1	2215196
LcChr1	2215211
LcChr1	2215212
LcChr1	2215214
LcChr1	2215226
LcChr1	2215241
LcChr1	2215247
LcChr1	2215258
LcChr1	2215282
LcChr1	2215520
LcChr1	2215558
LcChr1	2215627
LcChr1	2215646
LcChr1	2215703
LcChr1	2215742
LcChr1	2215826
LcChr1	2215852
LcChr1	2215855
LcChr1	2215857
LcChr1	2216015
LcChr1	2216143
LcChr1	2216156
LcChr1	2216204
LcChr1	2216219
LcChr1	2216530
LcChr1	2216540
LcChr1	2309063
LcChr1	2309094
LcChr1	2309110
LcChr1	2309111
LcChr1	2309144
LcChr1	2309275
LcChr1	2309481
LcChr1	2309508
LcChr1	2309520
LcChr1	2309805
LcChr1	2310656
LcChr1	2311000
LcChr1	2311075
LcChr1	2311105
LcChr1	2311114
LcChr1	2311120
LcChr1	2311473
LcChr1	2311539
LcChr1	2311542
LcChr1	2311568
LcChr1	2311690
LcChr1	2311708
LcChr1	2311709
LcChr1	2311721
LcChr1	2311767
LcChr1	2311842
LcChr1	2311853
LcChr1	2312038
LcChr1	2312103
LcChr1	2312152
LcChr1	2312160
LcChr1	2312174
LcChr1	2312178
LcChr1	2312188
LcChr1	2312206
LcChr1	2312277
LcChr1	2312305
LcChr1	2312331
LcChr1	2873984
LcChr1	2873989
LcChr1	2873997
LcChr1	2873999
LcChr1	2874021
LcChr1	2874028
LcChr1	2874031
LcChr1	2874053
LcChr1	2875131
LcChr1	2875133
LcChr1	2875162
LcChr1	2875296
LcChr1	2875324
LcChr1	2875363
LcChr1	2875375
LcChr1	2875429
LcChr1	2875456
LcChr1	2875474
LcChr1	2875493
LcChr1	2875543
LcChr1	2875544
LcChr1	2875558
LcChr1	2875560
LcChr1	2875573
LcChr1	2875660
LcChr1	2875671
LcChr1	2875680
LcChr1	2875683
LcChr1	2875708
LcChr1	2875808
LcChr1	2875940
LcChr1	2875978
LcChr1	2875981
LcChr1	2876020
LcChr1	2876038
LcChr1	2876042
LcChr1	2876046
LcChr1	2972075
LcChr1	2972182
LcChr1	2972198
LcChr1	2972222
LcChr1	2972225
LcChr1	3061702
LcChr1	3061836
LcChr1	3061948
LcChr1	3061953
LcChr1	3061977
LcChr1	3061984
LcChr1	3062011
LcChr1	3063154
LcChr1	3063307
LcChr1	3063344
LcChr1	3063346
LcChr1	3063349
LcChr1	3064620
LcChr1	3064623
LcChr1	3064624
LcChr1	3064635
LcChr1	3064650
LcChr1	3064716
LcChr1	3064740
LcChr1	3065429
LcChr1	3065438
LcChr1	3065439
LcChr1	3065456
LcChr1	3065480
LcChr1	3065579
LcChr1	3067450
LcChr1	3067515
LcChr1	3067615
LcChr1	3068609
LcChr1	3069317
LcChr1	3069332
LcChr1	3069384
LcChr1	3069401
LcChr1	3069413
LcChr1	3069430
LcChr1	3069431
LcChr1	3069476
LcChr1	3069479
LcChr1	3070148
LcChr1	3070154
LcChr1	3070183
LcChr1	3070211
LcChr1	3070233
LcChr1	3070241
LcChr1	3070281
LcChr1	3070295
LcChr1	3100099
LcChr1	3100115
LcChr1	3100156
LcChr1	3100196
LcChr1	3100227
LcChr1	3114842
LcChr1	3114957
LcChr1	3114969
LcChr1	3115047
LcChr1	3115065
LcChr1	3115112
LcChr1	3115120
LcChr1	3115142
LcChr1	3115149
LcChr1	3115188
LcChr1	3115356
LcChr1	3115507
LcChr1	3115584
LcChr1	3115599
LcChr1	3115665
LcChr1	3115752
LcChr1	3115766
LcChr1	3115818
LcChr1	3115884
LcChr1	3115956
LcChr1	3115965
LcChr1	3115971
LcChr1	3116022
LcChr1	3116025
LcChr1	3116097
LcChr1	3116157
LcChr1	3116334
LcChr1	3116475
LcChr1	3116532
LcChr1	3116610
LcChr1	3116631
LcChr1	3116667
LcChr1	3116745
LcChr1	3116769
LcChr1	3116778
LcChr1	3116802
LcChr1	3116812
LcChr1	3116860
LcChr1	3116943
LcChr1	3116997
LcChr1	3117098
LcChr1	3117258
LcChr1	3117321
LcChr1	3117325
LcChr1	3117354
LcChr1	3117366
LcChr1	3117383
LcChr1	3117400
LcChr1	3117424
LcChr1	3117468
LcChr1	3117535
LcChr1	3174404
LcChr1	3174405
LcChr1	3174407
LcChr1	3174416
LcChr1	3174417
LcChr1	3174421
LcChr1	3174435
LcChr1	3174448
LcChr1	3174470
LcChr1	3174766
LcChr1	3174800
LcChr1	3174823
LcChr1	3174934
LcChr1	3174961
LcChr1	3174986
LcChr1	3175034
LcChr1	3175124
LcChr1	3175189
LcChr1	3175316
LcChr1	3175325
LcChr1	3175381
LcChr1	3175507
LcChr1	3175542
LcChr1	3175590
LcChr1	3175606
LcChr1	3175761
LcChr1	3175783
LcChr1	3175856
LcChr1	3175865
LcChr1	3175877
LcChr1	3175895
LcChr1	3175909
LcChr1	3175920
LcChr1	3175942
LcChr1	3176001
LcChr1	3176020
LcChr1	3176048
LcChr1	3176170
LcChr1	3176266
LcChr1	3176320
LcChr1	3176428
LcChr1	3176485
LcChr1	3176498
LcChr1	3176715
LcChr1	3176902
LcChr1	3176925
LcChr1	3176965
LcChr1	3177033
LcChr1	3177050
LcChr1	3177340
LcChr1	3177454
LcChr1	3177463
LcChr1	3177525
LcChr1	3177640
LcChr1	3177733
LcChr1	3177752
LcChr1	3177832
LcChr1	3177845
LcChr1	3177865
LcChr1	3177874
LcChr1	3177884
LcChr1	3177895
LcChr1	3177899
LcChr1	3178000
LcChr1	3178002
LcChr1	3178058
LcChr1	3178098
LcChr1	3178129
LcChr1	3179183
LcChr1	3179192
LcChr1	3179208
LcChr1	3179209
LcChr1	3179234
LcChr1	3179270
LcChr1	3179372
LcChr1	3179405
LcChr1	3179414
LcChr1	3179430
LcChr1	3179456
LcChr1	3208106
LcChr1	3208107
LcChr1	3208481
LcChr1	3208487
LcChr1	3208493
LcChr1	3208494
LcChr1	3208498
LcChr1	3208539
LcChr1	3208549
LcChr1	3209087
LcChr1	3209100
LcChr1	3209106
LcChr1	3209526
LcChr1	3209562
LcChr1	3209608
LcChr1	3209625
LcChr1	3337990
LcChr1	3338029
LcChr1	3338062
LcChr1	3338073
LcChr1	3338093
LcChr1	3338101
LcChr1	3338132
LcChr1	3338181
LcChr1	3338199
LcChr1	3338233
LcChr1	3338448
LcChr1	3338493
LcChr1	3338720
LcChr1	3338725
LcChr1	3338774
LcChr1	3338789
LcChr1	3338828
LcChr1	3338856
LcChr1	3338876
LcChr1	3338887
LcChr1	3338930
LcChr1	3338943
LcChr1	3338991
LcChr1	3339031
LcChr1	3339074
LcChr1	3339225
LcChr1	3339237
LcChr1	3339273
LcChr1	3339398
LcChr1	3339561
LcChr1	3339575
LcChr1	3339760
LcChr1	3339787
LcChr1	3339863
LcChr1	3340640
LcChr1	3340736
LcChr1	3340793
LcChr1	3340809
LcChr1	3340835
LcChr1	3340840
LcChr1	3340859
LcChr1	3340989
LcChr1	3341312
LcChr1	3341499
LcChr1	3341623
LcChr1	3342834
LcChr1	3344317
LcChr1	3344529
LcChr1	3344559
LcChr1	3344621
LcChr1	3346501
LcChr1	3346633
LcChr1	3346639
LcChr1	3346640
LcChr1	3346748
LcChr1	3346777
LcChr1	3346806
LcChr1	3346820
LcChr1	3346825
LcChr1	3346882
LcChr1	3346900
LcChr1	3346901
LcChr1	3347005
LcChr1	3347152
LcChr1	3347153
LcChr1	3347233
LcChr1	3347277
LcChr1	3347279
LcChr1	3347280
LcChr1	3347332
LcChr1	3347520
LcChr1	3347589
LcChr1	3348336
LcChr1	3349046
LcChr1	3349054
LcChr1	3349058
LcChr1	3351007
LcChr1	3351046
LcChr1	3351068
LcChr1	3351077
LcChr1	3351082
LcChr1	3351091
LcChr1	3351107
LcChr1	3351148
LcChr1	3351175
LcChr1	3351197
LcChr1	3351237
LcChr1	3351251
LcChr1	3351271
LcChr1	3351359
LcChr1	3351362
LcChr1	3351378
LcChr1	3495820
LcChr1	3495864
LcChr1	3495865
LcChr1	3495888
LcChr1	3495911
LcChr1	3495927
LcChr1	3495993
LcChr1	3496102
LcChr1	3496136
LcChr1	3496197
LcChr1	3497975
LcChr1	3497978
LcChr1	3498004
LcChr1	3498036
LcChr1	3498105
LcChr1	3498152
LcChr1	3498168
LcChr1	3498178
LcChr1	3498179
LcChr1	3498186
LcChr1	3498212
LcChr1	3498228
LcChr1	3498280
LcChr1	3498296
LcChr1	3498319
LcChr1	3498331
LcChr1	3498374
LcChr1	3498385
LcChr1	3498393
LcChr1	3498434
LcChr1	3498451
LcChr1	3498519
LcChr1	3498731
LcChr1	3498746
LcChr1	3498822
LcChr1	3498876
LcChr1	3498912
LcChr1	3498942
LcChr1	3498943
LcChr1	3498954
LcChr1	3498994
LcChr1	3499078
LcChr1	3499147
LcChr1	3499201
LcChr1	3499207
LcChr1	3499237
LcChr1	3499256
LcChr1	3499355
LcChr1	3499392
LcChr1	3499394
LcChr1	3499410
LcChr1	3499440
LcChr1	3499478
LcChr1	3499503
LcChr1	3499536
LcChr1	3499575
LcChr1	3499612
LcChr1	3499623
LcChr1	3499624
LcChr1	3499679
LcChr1	3499686
LcChr1	3499721
LcChr1	3499722
LcChr1	3499758
LcChr1	3499788
LcChr1	3499833
LcChr1	3499883
LcChr1	3499932
LcChr1	3499978
LcChr1	3499996
LcChr1	3500057
LcChr1	3500083
LcChr1	3500097
LcChr1	3500107
LcChr1	3500124
LcChr1	3500261
LcChr1	3500344
LcChr1	3500442
LcChr1	3500451
LcChr1	3500542
LcChr1	3503372
LcChr1	3503392
LcChr1	3505584
LcChr1	3505647
LcChr1	3505758
LcChr1	3505773
LcChr1	3505809
LcChr1	3505844
LcChr1	3505875
LcChr1	3505911
LcChr1	3505977
LcChr1	3506004
LcChr1	3506054
LcChr1	3506101
LcChr1	3506306
LcChr1	3506325
LcChr1	3506327
LcChr1	3506426
LcChr1	3506427
LcChr1	3506433
LcChr1	3506469
LcChr1	3506476
LcChr1	3506528
LcChr1	3506541
LcChr1	3506577
LcChr1	3506582
LcChr1	3506668
LcChr1	3507002
LcChr1	3507581
LcChr1	3507591
LcChr1	3507699
LcChr1	3599245
LcChr1	3599395
LcChr1	3599479
LcChr1	3599483
LcChr1	3599640
LcChr1	3599656
LcChr1	3599677
LcChr1	3599687
LcChr1	3599710
LcChr1	3599725
LcChr1	3599738
LcChr1	3599806
LcChr1	3599848
LcChr1	3599884
LcChr1	3599903
LcChr1	3599910
LcChr1	3600015
LcChr1	3600025
LcChr1	3600028
LcChr1	3600031
LcChr1	3600065
LcChr1	3601213
LcChr1	3601303
LcChr1	3602373
LcChr1	3602376
LcChr1	3602410
LcChr1	3602445
LcChr1	3602537
LcChr1	3602545
LcChr1	3602548
LcChr1	3602557
LcChr1	3602570
LcChr1	3602601
LcChr1	3602619
LcChr1	3602620
LcChr1	3602635
LcChr1	3602636
LcChr1	3602646
LcChr1	3602685
LcChr1	3622444
LcChr1	3622446
LcChr1	3622528
LcChr1	3622534
LcChr1	3622591
LcChr1	3622610
LcChr1	3622658
LcChr1	3622665
LcChr1	3622694
LcChr1	3622741
LcChr1	3622747
LcChr1	3622895
LcChr1	3622897
LcChr1	3622912
LcChr1	3622986
LcChr1	3622993
LcChr1	3623013
LcChr1	3623119
LcChr1	3623206
LcChr1	3623214
LcChr1	3623251
LcChr1	3623252
LcChr1	3623254
LcChr1	3623289
LcChr1	3623358
LcChr1	3623693
LcChr1	3623761
LcChr1	3623768
LcChr1	3623770
LcChr1	3623893
LcChr1	3623896
LcChr1	3623911
LcChr1	3623956
LcChr1	3624011
LcChr1	3624044
LcChr1	3624057
LcChr1	3624073
LcChr1	3624085
LcChr1	4322189
LcChr1	4322195
LcChr1	4944204
LcChr1	4955677
LcChr1	4955714
LcChr1	4955836
LcChr1	4955897
LcChr1	4956326
LcChr1	4961972
LcChr1	4970152
LcChr1	4972779
LcChr1	4972820
LcChr1	4972844
LcChr1	4972892
LcChr1	4980298
LcChr1	4980299
LcChr1	4980422
LcChr1	4981102
LcChr1	4981123
LcChr1	4981199
LcChr1	4981249
LcChr1	4981309
LcChr1	4981326
LcChr1	4981369
LcChr1	4981435
LcChr1	4981474
LcChr1	4981532
LcChr1	4981535
LcChr1	4981537
LcChr1	4981541
LcChr1	4981546
LcChr1	4981574
LcChr1	4981640
LcChr1	4981662
LcChr1	5008799
LcChr1	5008817
LcChr1	5008837
LcChr1	5008849
LcChr1	5008850
LcChr1	5008856
LcChr1	5008905
LcChr1	5009028
LcChr1	5009070
LcChr1	5009107
LcChr1	5009130
LcChr1	5009139
LcChr1	5009213
LcChr1	5009229
LcChr1	5009305
LcChr1	5009307
LcChr1	5009757
LcChr1	5009766
LcChr1	5009775
LcChr1	5009880
LcChr1	5010448
LcChr1	5010469
LcChr1	5010475
LcChr1	5010747
LcChr1	5010869
LcChr1	5010944
LcChr1	5011198
LcChr1	5011213
LcChr1	5011240
LcChr1	5011264
LcChr1	5011291
LcChr1	5173757
LcChr1	5187243
LcChr1	5259409
LcChr1	5259473
LcChr1	5259481
LcChr1	5259497
LcChr1	5259503
LcChr1	5259505
LcChr1	5259723
LcChr1	5260191
LcChr1	5260197
LcChr1	5260201
LcChr1	5260222
LcChr1	5260225
LcChr1	5260267
LcChr1	5260273
LcChr1	5260286
LcChr1	5260289
LcChr1	5260291
LcChr1	5262540
LcChr1	5262590
LcChr1	5262614
LcChr1	5262636
LcChr1	5262652
LcChr1	5262664
LcChr1	5262681
LcChr1	5262734
LcChr1	5262738
LcChr1	5262767
LcChr1	5262768
LcChr1	5262790
LcChr1	5262813
LcChr1	5262817
LcChr1	5262820
LcChr1	5262831
LcChr1	5262900
LcChr1	5262922
LcChr1	5262923
LcChr1	5262937
LcChr1	5263057
LcChr1	5263068
LcChr1	5263091
LcChr1	5263120
LcChr1	5263129
LcChr1	5263130
LcChr1	5263135
LcChr1	5263183
LcChr1	5309526
LcChr1	5309533
LcChr1	5309602
LcChr1	5309621
LcChr1	5309640
LcChr1	5309908
LcChr1	5309914
LcChr1	5309953
LcChr1	5309968
LcChr1	5310088
LcChr1	5310091
LcChr1	5310208
LcChr1	5310280
LcChr1	5310281
LcChr1	5310299
LcChr1	5310365
LcChr1	5310422
LcChr1	5310476
LcChr1	5310506
LcChr1	5310527
LcChr1	5310557
LcChr1	5310564
LcChr1	5310579
LcChr1	5310747
LcChr1	5310753
LcChr1	5310758
LcChr1	5310813
LcChr1	5310914
LcChr1	5537788
LcChr1	5537823
LcChr1	5537900
LcChr1	5537905
LcChr1	5537914
LcChr1	5538186
LcChr1	5538207
LcChr1	5538234
LcChr1	5538239
LcChr1	5538375
LcChr1	5538406
LcChr1	5538407
LcChr1	5538428
LcChr1	5600505
LcChr1	5600532
LcChr1	5600538
LcChr1	5600545
LcChr1	5600547
LcChr1	5600573
LcChr1	5600649
LcChr1	5600677
LcChr1	5600682
LcChr1	5600705
LcChr1	5600721
LcChr1	5600724
LcChr1	5600731
LcChr1	5600733
LcChr1	5600735
LcChr1	5600736
LcChr1	5600756
LcChr1	5600827
LcChr1	5600831
LcChr1	5600888
LcChr1	5600893
LcChr1	5601047
LcChr1	5601082
LcChr1	5601295
LcChr1	5601299
LcChr1	5601303
LcChr1	5601304
LcChr1	5601312
LcChr1	5601325
LcChr1	5601348
LcChr1	5706185
LcChr1	5706189
LcChr1	5706206
LcChr1	5706207
LcChr1	5706236
LcChr1	5706254
LcChr1	5706278
LcChr1	5706314
LcChr1	5706349
LcChr1	5706390
LcChr1	5706518
LcChr1	5706543
LcChr1	5706550
LcChr1	5706555
LcChr1	5706567
LcChr1	5706595
LcChr1	5706611
LcChr1	5706830
LcChr1	5707714
LcChr1	5707727
LcChr1	5707963
LcChr1	5708447
LcChr1	5708451
LcChr1	5708463
LcChr1	5709164
LcChr1	5709217
LcChr1	5709225
LcChr1	5709348
LcChr1	5709554
LcChr1	5709569
LcChr1	5709589
LcChr1	5709594
LcChr1	5709613
LcChr1	5709617
LcChr1	5709710
LcChr1	5709781
LcChr1	5709794
LcChr1	5709868
LcChr1	5709891
LcChr1	5709925
LcChr1	5709931
LcChr1	5709978
LcChr1	5709980
LcChr1	5710015
LcChr1	5710027
LcChr1	5711682
LcChr1	5711839
LcChr1	5712065
LcChr1	5712092
LcChr1	5712708
LcChr1	5712720
LcChr1	5712729
LcChr1	5712755
LcChr1	5712803
LcChr1	5712811
LcChr1	5712957
LcChr1	5714478
LcChr1	5714578
LcChr1	5714632
LcChr1	5714978
LcChr1	5715064
LcChr1	5715092
LcChr1	5715212
LcChr1	5715245
LcChr1	5715288
LcChr1	5715289
LcChr1	5715295
LcChr1	5725333
LcChr1	5725582
LcChr1	6330467
LcChr1	6330507
LcChr1	6330508
LcChr1	6330518
LcChr1	6330521
LcChr1	6330523
LcChr1	6330527
LcChr1	6330532
LcChr1	6331064
LcChr1	6331079
LcChr1	6331085
LcChr1	6331154
LcChr1	6331604
LcChr1	6331661
LcChr1	6331685
LcChr1	6331706
LcChr1	6331739
LcChr1	6332282
LcChr1	6332307
LcChr1	6332312
LcChr1	6332323
LcChr1	6332325
LcChr1	6332328
LcChr1	6351458
LcChr1	6351467
LcChr1	6351468
LcChr1	6351512
LcChr1	6351624
LcChr1	6351642
LcChr1	6351658
LcChr1	6351680
LcChr1	6351698
LcChr1	6351815
LcChr1	6351823
LcChr1	6351833
LcChr1	6351854
LcChr1	6351857
LcChr1	6351884
LcChr1	6351886
LcChr1	6351941
LcChr1	6359844
LcChr1	6359862
LcChr1	6359878
LcChr1	6359900
LcChr1	6359918
LcChr1	6360104
LcChr1	6360106
LcChr1	7135685
LcChr1	7135706
LcChr1	7135718
LcChr1	7135742
LcChr1	7135754
LcChr1	7135756
LcChr1	7135758
LcChr1	7135778
LcChr1	7135780
LcChr1	7135792
LcChr1	7135806
LcChr1	7135823
LcChr1	7136004
LcChr1	7136037
LcChr1	7136056
LcChr1	7136067
LcChr1	7136071
LcChr1	7136100
LcChr1	7136251
LcChr1	7136341
LcChr1	7136395
LcChr1	7136398
LcChr1	7136613
LcChr1	7136685
LcChr1	7138166
LcChr1	7138178
LcChr1	7138886
LcChr1	7140216
LcChr1	7141904
LcChr1	7141993
LcChr1	7216296
LcChr1	7558451
LcChr1	7558505
LcChr1	7558943
LcChr1	7559019
LcChr1	7559067
LcChr1	7559068
LcChr1	7560010
LcChr1	7560034
LcChr1	7563929
LcChr1	7563965
LcChr1	7564260
LcChr1	7564337
LcChr1	7564835
LcChr1	7564874
LcChr1	7569934
LcChr1	7569943
LcChr1	7569980
LcChr1	7570124
LcChr1	7570137
LcChr1	7570169
LcChr1	7570369
LcChr1	7570381
LcChr1	7573302
LcChr1	7573314
LcChr1	7573493
LcChr1	7573508
LcChr1	7573550
LcChr1	7573678
LcChr1	7573681
LcChr1	7573684
LcChr1	7573735
LcChr1	7573801
LcChr1	7573804
LcChr1	7573954
LcChr1	7573994
LcChr1	7574018
LcChr1	7581571
LcChr1	7581583
LcChr1	7581601
LcChr1	7581741
LcChr1	7581858
LcChr1	7582071
LcChr1	7582181
LcChr1	7582566
LcChr1	7583276
LcChr1	7583282
LcChr1	7586025
LcChr1	7586094
LcChr1	7586121
LcChr1	7586186
LcChr1	7586206
LcChr1	7586249
LcChr1	7586252
LcChr1	8369355
LcChr1	8986233
LcChr1	8986251
LcChr1	8986256
LcChr1	8986358
LcChr1	8986366
LcChr1	8986372
LcChr1	8986378
LcChr1	8986493
LcChr1	8986753
LcChr1	8986831
LcChr1	8986896
LcChr1	8986900
LcChr1	8988670
LcChr1	8988684
LcChr1	8989773
LcChr1	8989858
LcChr1	8990012
LcChr1	8990059
LcChr1	8990987
LcChr1	8991001
LcChr1	8991181
LcChr1	8991230
LcChr1	8991235
LcChr1	8992848
LcChr1	8993049
LcChr1	8993139
LcChr1	8993151
LcChr1	8993166
LcChr1	8993692
LcChr1	8997051
LcChr1	8997052
LcChr1	8997090
LcChr1	8997144
LcChr1	8997376
LcChr1	8997391
LcChr1	8997451
LcChr1	8997498
LcChr1	8997508
LcChr1	8998091
LcChr1	8998112
LcChr1	8998370
LcChr1	8998452
LcChr1	8998461
LcChr1	8998476
LcChr1	8998602
LcChr1	8998624
LcChr1	8998647
LcChr1	8998695
LcChr1	8998737
LcChr1	8998767
LcChr1	8998833
LcChr1	8998845
LcChr1	8998846
LcChr1	8998850
LcChr1	8998866
LcChr1	8998874
LcChr1	9074491
LcChr1	9075316
LcChr1	9316299
LcChr1	9316308
LcChr1	9316318
LcChr1	9316320
LcChr1	9316364
LcChr1	9316906
LcChr1	9317529
LcChr1	9317536
LcChr1	9317558
LcChr1	9317568
LcChr1	9317569
LcChr1	9317763
LcChr1	9317777
LcChr1	9317809
LcChr1	9318288
LcChr1	9318292
LcChr1	9318344
LcChr1	9318350
LcChr1	9318465
LcChr1	9318556
LcChr1	9318795
LcChr1	9318799
LcChr1	9319027
LcChr1	9319190
LcChr1	9319206
LcChr1	9319307
LcChr1	9319337
LcChr1	9320776
LcChr1	9320823
LcChr1	9320867
LcChr1	9320889
LcChr1	9320891
LcChr1	9321043
LcChr1	9321051
LcChr1	9321307
LcChr1	9321463
LcChr1	9322477
LcChr1	9322711
LcChr1	9322737
LcChr1	9322738
LcChr1	9322759
LcChr1	9325466
LcChr1	9325880
LcChr1	9325889
LcChr1	9326090
LcChr1	9326096
LcChr1	9326771
LcChr1	9326774
LcChr1	9326808
LcChr1	9326958
LcChr1	9327039
LcChr1	9327250
LcChr1	9327293
LcChr1	9327294
LcChr1	9689444
LcChr1	9689487
LcChr1	9689488
LcChr1	9689597
LcChr1	9689693
LcChr1	9689727
LcChr1	9689903
LcChr1	9689921
LcChr1	9689970
LcChr1	9689978
LcChr1	9690001
LcChr1	9690120
LcChr1	9690151
LcChr1	9690157
LcChr1	9690163
LcChr1	9690176
LcChr1	9690235
LcChr1	9690344
LcChr1	9690358
LcChr1	9690368
LcChr1	9690382
LcChr1	9690392
LcChr1	9690393
LcChr1	9690396
LcChr1	9690451
LcChr1	9690473
LcChr1	9690487
LcChr1	9690497
LcChr1	9690554
LcChr1	9691096
LcChr1	9691114
LcChr1	9691141
LcChr1	9691152
LcChr1	9691199
LcChr1	9691405
LcChr1	9691817
LcChr1	9692074
LcChr1	9692078
LcChr1	9692162
LcChr1	9692163
LcChr1	9692210
LcChr1	9692216
LcChr1	9692228
LcChr1	9692444
LcChr1	9692673
LcChr1	9692679
LcChr1	9692682
LcChr1	9692809
LcChr1	9692827
LcChr1	9693235
LcChr1	9830647
LcChr1	9830672
LcChr1	9830794
LcChr1	9830824
LcChr1	9830830
LcChr1	9830845
LcChr1	9830939
LcChr1	9831011
LcChr1	9831022
LcChr1	9831103
LcChr1	9835193
LcChr1	9835267
LcChr1	9835303
LcChr1	9836541
LcChr1	9836962
LcChr1	9837003
LcChr1	9837165
LcChr1	9837442
LcChr1	9837522
LcChr1	9957251
LcChr1	9957274
LcChr1	9957275
LcChr1	9957280
LcChr1	9957293
LcChr1	9957312
LcChr1	9957353
LcChr1	9957358
LcChr1	9957387
LcChr1	9957389
LcChr1	9957393
LcChr1	9957396
LcChr1	9957419
LcChr1	9957443
LcChr1	9957491
LcChr1	9957555
LcChr1	9957989
LcChr1	10039044
LcChr1	10039075
LcChr1	10039081
LcChr1	10039085
LcChr1	10039095
LcChr1	10039102
LcChr1	10039103
LcChr1	10039125
LcChr1	10039126
LcChr1	10039167
LcChr1	10039182
LcChr1	10039218
LcChr1	10039278
LcChr1	10039287
LcChr1	10039305
LcChr1	10039723
LcChr1	10039823
LcChr1	10039826
LcChr1	10040002
LcChr1	10040478
LcChr1	10040511
LcChr1	10040679
LcChr1	10040685
LcChr1	10041105
LcChr1	10044906
LcChr1	10045025
LcChr1	10045036
LcChr1	10045212
LcChr1	10045269
LcChr1	10045590
LcChr1	10045698
LcChr1	10045886
LcChr1	10045894
LcChr1	10046087
LcChr1	10046109
LcChr1	10046138
LcChr1	10046139
LcChr1	10110055
LcChr1	10110103
LcChr1	10110109
LcChr1	10110202
LcChr1	10110235
LcChr1	10110334
LcChr1	10110358
LcChr1	10110373
LcChr1	10110379
LcChr1	10110394
LcChr1	10110415
LcChr1	10110433
LcChr1	10110445
LcChr1	10113635
LcChr1	10113656
LcChr1	10113696
LcChr1	10113764
LcChr1	10113787
LcChr1	10113788
LcChr1	10113914
LcChr1	10113956
LcChr1	10114081
LcChr1	10114103
LcChr1	10114140
LcChr1	10114182
LcChr1	10114183
LcChr1	10114235
LcChr1	10987895
LcChr1	10987972
LcChr1	10988009
LcChr1	10988050
LcChr1	10988103
LcChr1	10988220
LcChr1	10988329
LcChr1	10988427
LcChr1	10988716
LcChr1	10988774
LcChr1	10988997
LcChr1	10989002
LcChr1	10989186
LcChr1	10989200
LcChr1	10989597
LcChr1	10989658
LcChr1	10989859
LcChr1	10989886
LcChr1	10989950
LcChr1	10990242
LcChr1	10993090
LcChr1	11050363
LcChr1	11050477
LcChr1	12026478
LcChr1	12026479
LcChr1	12026493
LcChr1	12026560
LcChr1	12026564
LcChr1	12026568
LcChr1	12026588
LcChr1	12397666
LcChr1	12397783
LcChr1	12397918
LcChr1	12397951
LcChr1	12398003
LcChr1	12398053
LcChr1	12398060
LcChr1	12398144
LcChr1	12398210
LcChr1	12398213
LcChr1	12398527
LcChr1	12398842
LcChr1	12398990
LcChr1	12399015
LcChr1	12399148
LcChr1	12399187
LcChr1	12399195
LcChr1	12399244
LcChr1	12399442
LcChr1	12399477
LcChr1	12399493
LcChr1	12401547
LcChr1	12401587
LcChr1	12401634
LcChr1	12401704
LcChr1	12673468
LcChr1	12673475
LcChr1	12673496
LcChr1	12673755
LcChr1	12673778
LcChr1	13444355
LcChr1	13444410
LcChr1	13444411
LcChr1	13444873
LcChr1	13444883
LcChr1	13444889
LcChr1	13445217
LcChr1	13445343
LcChr1	13445403
LcChr1	13445433
LcChr1	13445487
LcChr1	13445493
LcChr1	13445619
LcChr1	13445623
LcChr1	13445694
LcChr1	13445876
LcChr1	13449386
LcChr1	13449444
LcChr1	13449471
LcChr1	13449940
LcChr1	13449973
LcChr1	13450136
LcChr1	13450150
LcChr1	13450161
LcChr1	13450217
LcChr1	13450253
LcChr1	13450256
LcChr1	13450305
LcChr1	13450307
LcChr1	13450325
LcChr1	13450359
LcChr1	13450375
LcChr1	13450376
LcChr1	13450413
LcChr1	13450430
LcChr1	13450442
LcChr1	13450548
LcChr1	13450759
LcChr1	13450770
LcChr1	13450787
LcChr1	13451129
LcChr1	13451467
LcChr1	13451497
LcChr1	13451852
LcChr1	13451886
LcChr1	13452470
LcChr1	13452505
LcChr1	13452539
LcChr1	13452986
LcChr1	13453289
LcChr1	13453586
LcChr1	13453591
LcChr1	13453606
LcChr1	13455340
LcChr1	13456972
LcChr1	13456981
LcChr1	13456987
LcChr1	13457260
LcChr1	13457402
LcChr1	13457651
LcChr1	13457766
LcChr1	13457779
LcChr1	13457805
LcChr1	13478947
LcChr1	13478991
LcChr1	13479026
LcChr1	13479068
LcChr1	13479194
LcChr1	13479240
LcChr1	13479257
LcChr1	13561651
LcChr1	13561654
LcChr1	13561692
LcChr1	13561698
LcChr1	13561779
LcChr1	13562025
LcChr1	13562028
LcChr1	13562029
LcChr1	13562041
LcChr1	13562079
LcChr1	13562101
LcChr1	13562155
LcChr1	13562228
LcChr1	13562384
LcChr1	13562385
LcChr1	13562404
LcChr1	13562491
LcChr1	13562537
LcChr1	13562658
LcChr1	13562688
LcChr1	13562760
LcChr1	13562773
LcChr1	13563255
LcChr1	13563278
LcChr1	13563341
LcChr1	13563344
LcChr1	13563422
LcChr1	13563450
LcChr1	13563722
LcChr1	13563770
LcChr1	13564084
LcChr1	13564151
LcChr1	13564347
LcChr1	13564563
LcChr1	13564595
LcChr1	13564738
LcChr1	13564742
LcChr1	13565675
LcChr1	13565790
LcChr1	13568075
LcChr1	13568114
LcChr1	13568129
LcChr1	13568183
LcChr1	13570887
LcChr1	13570924
LcChr1	13572023
LcChr1	13572043
LcChr1	13574227
LcChr1	13574451
LcChr1	13574513
LcChr1	13574522
LcChr1	13574733
LcChr1	13574747
LcChr1	13574751
LcChr1	13576778
LcChr1	13576855
LcChr1	13579779
LcChr1	13579780
LcChr1	13579870
LcChr1	13581209
LcChr1	13581299
LcChr1	13581440
LcChr1	13581531
LcChr1	13581567
LcChr1	13581569
LcChr1	13581741
LcChr1	13581840
LcChr1	13582257
LcChr1	13582303
LcChr1	13582484
LcChr1	13582520
LcChr1	13582528
LcChr1	13582602
LcChr1	13582610
LcChr1	13582651
LcChr1	13582703
LcChr1	13582736
LcChr1	13582755
LcChr1	13582831
LcChr1	13584204
LcChr1	13584208
LcChr1	13584239
LcChr1	13584612
LcChr1	13584626
LcChr1	13584635
LcChr1	13584921
LcChr1	13728652
LcChr1	13728653
LcChr1	13728835
LcChr1	13728841
LcChr1	13728871
LcChr1	13728876
LcChr1	13728886
LcChr1	13729213
LcChr1	13729517
LcChr1	13729521
LcChr1	13729539
LcChr1	13729559
LcChr1	13729561
LcChr1	13729576
LcChr1	13730247
LcChr1	13731671
LcChr1	13732023
LcChr1	13732046
LcChr1	13732092
LcChr1	13732113
LcChr1	13796285
LcChr1	13796340
LcChr1	13796364
LcChr1	13796370
LcChr1	13796390
LcChr1	13796394
LcChr1	13796487
LcChr1	13796715
LcChr1	13796716
LcChr1	13796909
LcChr1	13797285
LcChr1	13797321
LcChr1	13797351
LcChr1	13797378
LcChr1	13797402
LcChr1	13797952
LcChr1	13797961
LcChr1	13798270
LcChr1	13798843
LcChr1	13798974
LcChr1	13799001
LcChr1	13799052
LcChr1	13799055
LcChr1	13799569
LcChr1	13799585
LcChr1	13799640
LcChr1	13799892
LcChr1	13799927
LcChr1	13799931
LcChr1	13800242
LcChr1	13800330
LcChr1	13800332
LcChr1	13800339
LcChr1	13857856
LcChr1	13857907
LcChr1	13858627
LcChr1	13858875
LcChr1	13858876
LcChr1	13858885
LcChr1	13858903
LcChr1	13860641
LcChr1	13860698
LcChr1	13860746
LcChr1	13860785
LcChr1	13860859
LcChr1	13863290
LcChr1	13863308
LcChr1	16012374
LcChr1	16012407
LcChr1	16012437
LcChr1	16012451
LcChr1	16012454
LcChr1	16012505
LcChr1	16012575
LcChr1	16013077
LcChr1	16014433
LcChr1	16015421
LcChr1	16016652
LcChr1	16016670
LcChr1	16017059
LcChr1	16017070
LcChr1	16017141
LcChr1	16017150
LcChr1	16017173
LcChr1	16017186
LcChr1	16244533
LcChr1	16244594
LcChr1	16244598
LcChr1	16244717
LcChr1	16244744
LcChr1	16244825
LcChr1	16244858
LcChr1	16244864
LcChr1	16244866
LcChr1	16244909
LcChr1	16244915
LcChr1	16244949
LcChr1	16244963
LcChr1	16244978
LcChr1	16244990
[truncated: 561,693 more rows]
