# Supplementary material for: Characterization of Genetic and Allelic Diversity Amongst Cultivated and Wild Lentil Accessions for Germplasm Enhancement
Source: Front Genet. 2020 Jun 10;11:546. doi: 10.3389/fgene.2020.00546 (PMC7298104; doi:10.3389/fgene.2020.00546)
Supplement: FIGURE S1 — Unweighted neighbor joining dendrogram generated from all Lens species based on genetic distance calculation from StAMPP in R. Of the L. culinaris set, only a proportion of key accessions is included. [file Data_Sheet_1.ZIP › Supplementary files/Table S5.xlsx]

## Sheet: Both ref_alt allele data
	REF	ALT	Culi		Ori		Ode		Erv		Nig				REF	ALT		Culi	Ori	Ode	Erv	Nig
LcChr1_110503595	G	C	0.970588	0.0294118	0.982456	0.0175439	0.977273	0.0227273	0.964286	0.0357143	0.113636	0.886364		LcChr1_110503595	G	C		G	G	G	G	C
LcChr1_110503941	G	A	0.970588	0.0294118	0.982456	0.0175439	0.97619	0.0238095	0.955357	0.0446429	0.113636	0.886364		LcChr1_110503941	G	A		G	G	G	G	A
LcChr1_110504098	C	T	0.95098	0.0490196	0.877193	0.122807	0.0952381	0.904762	0.160714	0.839286	0.0227273	0.977273		LcChr1_110504098	C	T		C	C	T	T	T
LcChr1_110504139	A	G	0.970588	0.0294118	0.982456	0.0175439	1	0	0.964286	0.0357143	0.159091	0.840909		LcChr1_110504139	A	G		A	A	A	A	G
LcChr1_110504140	T	A	0.970588	0.0294118	0.982456	0.0175439	1	0	0.964286	0.0357143	0.159091	0.840909		LcChr1_110504140	T	A		T	T	T	T	A
LcChr1_110504156	G	C	0.95098	0.0490196	0.877193	0.122807	0.0952381	0.904762	0.214286	0.785714	0.0681818	0.931818		LcChr1_110504156	G	C		G	G	C	C	C
LcChr1_110505975	G	A	0.980392	0.0196078	0.982143	0.0178571	1	0	0.980392	0.0196078	0.181818	0.818182		LcChr1_110505975	G	A		G	G	G	G	A
LcChr1_110506032	T	C	0.905405	0.0945946	0.986486	0.0135135	0.970588	0.0294118	0.965517	0.0344828	0.208333	0.791667		LcChr1_110506032	T	C		T	T	T	T	C
LcChr1_110506136	A	G	0.979167	0.0208333	0.978261	0.0217391	1	0	0.959459	0.0405405	0.295455	0.704545		LcChr1_110506136	A	G		A	A	A	A	G
LcChr1_110506338	A	G	0.928571	0.0714286	0.958333	0.0416667	1	0	0.866667	0.133333	0.142857	0.857143		LcChr1_110506338	A	G		A	A	A	A	G
LcChr1_110506369	C	A	0.966667	0.0333333	0.958333	0.0416667	1	0	0.9	0.1	0.157895	0.842105		LcChr1_110506369	C	A		C	C	C	C	A
LcChr1_111483215	A	T	0.993827	0.00617284	0.989796	0.0102041	1	0	0.967391	0.0326087	0.25	0.75		LcChr1_111483215	A	T		A	A	A	A	T
LcChr1_111483231	A	T	0.984536	0.0154639	0.980769	0.0192308	1	0	0.96	0.04	0.285714	0.714286		LcChr1_111483231	A	T		A	A	A	A	T
LcChr1_111483258	G	T	0.975	0.025	0.990741	0.00925926	1	0	0.971154	0.0288462	0.318182	0.681818		LcChr1_111483258	G	T		G	G	G	G	T
LcChr1_111483300	G	A	0.865	0.135	0.178571	0.821429	0	1	0.0192308	0.980769	0.0454545	0.954545		LcChr1_111483300	G	A		G	A	A	A	A
LcChr1_111483311	T	C	0.975	0.025	0.981818	0.0181818	1	0	0.980769	0.0192308	0.340909	0.659091		LcChr1_111483311	T	C		T	T	T	T	C
LcChr1_111483370	C	A	0.984694	0.0153061	0.963636	0.0363636	1	0	0.980392	0.0196078	0.35	0.65		LcChr1_111483370	C	A		C	C	C	C	A
LcChr1_111483371	G	T	0.913265	0.0867347	0.718182	0.281818	1	0	0.941176	0.0588235	0.325	0.675		LcChr1_111483371	G	T		G	G	G	G	T
LcChr1_111483428	A	C	0.970297	0.029703	0.982143	0.0178571	1	0	0.971154	0.0288462	0.113636	0.886364		LcChr1_111483428	A	C		A	A	A	A	C
LcChr1_111483506	T	A	0.946078	0.0539216	0.807018	0.192982	0.0952381	0.904762	0.132075	0.867925	0.0681818	0.931818		LcChr1_111483506	T	A		T	T	A	A	A
LcChr1_111483560	T	C	0.970588	0.0294118	0.982456	0.0175439	0.97619	0.0238095	0.962264	0.0377358	0.113636	0.886364		LcChr1_111483560	T	C		T	T	T	T	C
LcChr1_111483566	C	T	0.95098	0.0490196	0.710526	0.289474	0.0952381	0.904762	0.0943396	0.90566	0.0227273	0.977273		LcChr1_111483566	C	T		C	C	T	T	T
LcChr1_111483569	C	G	0.970588	0.0294118	0.982456	0.0175439	0.97619	0.0238095	0.962264	0.0377358	0.113636	0.886364		LcChr1_111483569	C	G		C	C	C	C	G
LcChr1_111483807	C	G	0.940594	0.0594059	0.833333	0.166667	0.075	0.925	0.0882353	0.911765	0.0681818	0.931818		LcChr1_111483807	C	G		C	C	G	G	G
LcChr1_111483831	G	A	0.970588	0.0294118	0.982456	0.0175439	1	0	0.971154	0.0288462	0.113636	0.886364		LcChr1_111483831	G	A		G	G	G	G	A
LcChr1_111483992	T	A	0.946078	0.0539216	0.903509	0.0964912	0.952381	0.047619	0.103774	0.896226	0.113636	0.886364		LcChr1_111483992	T	A		T	T	T	A	A
LcChr1_111497038	G	A	0.970588	0.0294118	0.982456	0.0175439	1	0	0.962963	0.037037	0.113636	0.886364		LcChr1_111497038	G	A		G	G	G	G	A
LcChr1_111497054	A	G	0.970588	0.0294118	0.982456	0.0175439	1	0	0.962963	0.037037	0.113636	0.886364		LcChr1_111497054	A	G		A	A	A	A	G
LcChr1_111497059	A	G	0.970588	0.0294118	0.982456	0.0175439	1	0	0.962264	0.0377358	0.113636	0.886364		LcChr1_111497059	A	G		A	A	A	A	G
LcChr1_111497068	T	C	0.970588	0.0294118	0.982456	0.0175439	1	0	0.962264	0.0377358	0.113636	0.886364		LcChr1_111497068	T	C		T	T	T	T	C
LcChr1_111497162	T	C	0.970588	0.0294118	0.982456	0.0175439	0.97619	0.0238095	0.962264	0.0377358	0.113636	0.886364		LcChr1_111497162	T	C		T	T	T	T	C
LcChr2_291842352	A	G	0.963542	0.0364583	0.959184	0.0408163	1	0	0.953488	0.0465116	0.25	0.75		LcChr2_291842352	A	G		A	A	A	A	G
LcChr2_291842369	C	T	0.979381	0.0206186	0.979592	0.0204082	1	0	0.965116	0.0348837	0.25	0.75		LcChr2_291842369	C	T		C	C	C	C	T
LcChr2_291842383	A	G	0.974747	0.0252525	0.97	0.03	0.973684	0.0263158	0.94186	0.0581395	0.225	0.775		LcChr2_291842383	A	G		A	A	A	A	G
LcChr2_291842409	T	G	0.97449	0.0255102	0.970588	0.0294118	1	0	0.988636	0.0113636	0.3	0.7		LcChr2_291842409	T	G		T	T	T	T	G
LcChr2_291842423	A	T	0.974747	0.0252525	0.971154	0.0288462	1	0	0.966667	0.0333333	0.3	0.7		LcChr2_291842423	A	T		A	A	A	A	T
LcChr2_291842441	A	T	0.97191	0.0280899	0.957447	0.0425532	1	0	0.964286	0.0357143	0.157895	0.842105		LcChr2_291842441	A	T		A	A	A	A	T
LcChr2_291843737	G	A	0.948454	0.0515464	0.908163	0.0918367	0.970588	0.0294118	0.144444	0.855556	0.125	0.875		LcChr2_291843737	G	A		G	G	G	A	A
LcChr2_291843749	A	C	0.973684	0.0263158	0.959184	0.0408163	0.972222	0.0277778	0.9375	0.0625	0.125	0.875		LcChr2_291843749	A	C		A	A	A	A	C
LcChr2_291843793	G	A	0.978495	0.0215054	0.965909	0.0340909	1	0	0.925	0.075	0.142857	0.857143		LcChr2_291843793	G	A		G	G	G	G	A
LcChr2_291843795	A	C	0.973118	0.0268817	0.965909	0.0340909	1	0	0.926829	0.0731707	0.119048	0.880952		LcChr2_291843795	A	C		A	A	A	A	C
LcChr2_291843880	T	C	0.98	0.02	0.980769	0.0192308	1	0	0.93617	0.0638298	0.142857	0.857143		LcChr2_291843880	T	C		T	T	T	T	C
LcChr2_291843905	A	G	0.974747	0.0252525	0.980392	0.0196078	0.973684	0.0263158	0.925532	0.0744681	0.142857	0.857143		LcChr2_291843905	A	G		A	A	A	A	G
LcChr2_291844112	T	C	0.974227	0.0257732	0.979592	0.0204082	0.9375	0.0625	0.945652	0.0543478	0.142857	0.857143		LcChr2_291844112	T	C		T	T	T	T	C
LcChr2_291844121	C	T	0.974227	0.0257732	0.980392	0.0196078	0.970588	0.0294118	0.956522	0.0434783	0.166667	0.833333		LcChr2_291844121	C	T		C	C	C	C	T
LcChr2_291844190	G	A	0.978723	0.0212766	0.97	0.03	0.970588	0.0294118	0.964286	0.0357143	0.142857	0.857143		LcChr2_291844190	G	A		G	G	G	G	A
LcChr2_291844339	G	A	0.985	0.015	0.969388	0.0306122	1	0	0.967391	0.0326087	0.159091	0.840909		LcChr2_291844339	G	A		G	G	G	G	A
LcChr2_291844445	T	G	0.979381	0.0206186	0.969388	0.0306122	1	0	0.965909	0.0340909	0.225	0.775		LcChr2_291844445	T	G		T	T	T	T	G
LcChr2_291844486	T	C	0.979592	0.0204082	0.989583	0.0104167	1	0	0.966667	0.0333333	0.159091	0.840909		LcChr2_291844486	T	C		T	T	T	T	C
LcChr2_291844525	G	T	0.978947	0.0210526	0.989362	0.0106383	0.970588	0.0294118	0.940476	0.0595238	0.15	0.85		LcChr2_291844525	G	T		G	G	G	G	T
LcChr2_291844646	C	A	0.967742	0.0322581	0.977778	0.0222222	1	0	0.928571	0.0714286	0.166667	0.833333		LcChr2_291844646	C	A		C	C	C	C	A
LcChr2_291844719	C	T	0.969388	0.0306122	0.979592	0.0204082	0.972222	0.0277778	0.966667	0.0333333	0.159091	0.840909		LcChr2_291844719	C	T		C	C	C	C	T
LcChr2_291844737	C	T	0.969697	0.030303	0.97	0.03	1	0	0.954545	0.0454545	0.159091	0.840909		LcChr2_291844737	C	T		C	C	C	C	T
LcChr2_291844782	T	C	0.973684	0.0263158	0.980392	0.0196078	1	0	0.966667	0.0333333	0.181818	0.818182		LcChr2_291844782	T	C		T	T	T	T	C
LcChr2_291844783	C	T	0.979167	0.0208333	0.980392	0.0196078	1	0	0.966667	0.0333333	0.181818	0.818182		LcChr2_291844783	C	T		C	C	C	C	T
LcChr2_291844813	T	A	0.979381	0.0206186	0.980769	0.0192308	1	0	0.955556	0.0444444	0.214286	0.785714		LcChr2_291844813	T	A		T	T	T	T	A
LcChr4_27737152	A	T	0.975248	0.0247525	0.962963	0.037037	1	0	0.960784	0.0392157	0.136364	0.863636		LcChr4_27737152	A	T		A	A	A	A	T
LcChr4_27737193	C	T	0.970588	0.0294118	0.955357	0.0446429	1	0	0.960784	0.0392157	0.159091	0.840909		LcChr4_27737193	C	T		C	C	C	C	T
LcChr4_27737259	G	T	0.95098	0.0490196	0.723214	0.276786	0.075	0.925	0.0490196	0.95098	0.0227273	0.977273		LcChr4_27737259	G	T		G	G	T	T	T
LcChr4_27737260	T	A	0.970588	0.0294118	0.982143	0.0178571	1	0	0.970588	0.0294118	0.159091	0.840909		LcChr4_27737260	T	A		T	T	T	T	A
LcChr4_27737263	C	T	0.95098	0.0490196	0.785714	0.214286	0.075	0.925	0.0686275	0.931373	0.0227273	0.977273		LcChr4_27737263	C	T		C	C	T	T	T
LcChr4_27737268	A	T	0.970588	0.0294118	0.982143	0.0178571	1	0	0.970588	0.0294118	0.159091	0.840909		LcChr4_27737268	A	T		A	A	A	A	T
LcChr4_27737319	C	T	0.955882	0.0441176	0.75	0.25	0.05	0.95	0.0480769	0.951923	0.0227273	0.977273		LcChr4_27737319	C	T		C	C	T	T	T
LcChr4_27737360	T	C	0.970588	0.0294118	0.921053	0.0789474	0.05	0.95	0.95283	0.0471698	0.0227273	0.977273		LcChr4_27737360	T	C		T	T	C	T	C
LcChr4_27737377	G	A	0.970588	0.0294118	0.973684	0.0263158	0.975	0.025	0.962264	0.0377358	0.136364	0.863636		LcChr4_27737377	G	A		G	G	G	G	A
LcChr4_27737378	G	A	0.970588	0.0294118	0.973684	0.0263158	0.975	0.025	0.962264	0.0377358	0.136364	0.863636		LcChr4_27737378	G	A		G	G	G	G	A
LcChr4_27744385	G	A	0.941176	0.0588235	0.723214	0.276786	0.025	0.975	0.0480769	0.951923	0.0227273	0.977273		LcChr4_27744385	G	A		G	G	A	A	A
LcChr4_27744405	T	A	0.559406	0.440594	0.136364	0.863636	0	1	0.0192308	0.980769	0	1		LcChr4_27744405	T	A		T	A	A	A	A
LcChr4_27744411	C	A	0.970297	0.029703	0.972727	0.0272727	1	0	0.961538	0.0384615	0.113636	0.886364		LcChr4_27744411	C	A		C	C	C	C	A
LcChr4_27744438	A	G	0.970588	0.0294118	0.972727	0.0272727	1	0	0.971154	0.0288462	0.113636	0.886364		LcChr4_27744438	A	G		A	A	A	A	G
LcChr4_27744459	A	G	0.975248	0.0247525	0.972727	0.0272727	1	0	0.95098	0.0490196	0.113636	0.886364		LcChr4_27744459	A	G		A	A	A	A	G
LcChr4_27750324	T	C	0.970588	0.0294118	0.972222	0.0277778	1	0	0.941176	0.0588235	0.136364	0.863636		LcChr4_27750324	T	C		T	T	T	T	C
LcChr4_27752051	C	T	0.970588	0.0294118	0.972727	0.0272727	0.97619	0.0238095	0.971154	0.0288462	0.113636	0.886364		LcChr4_27752051	C	T		C	C	C	C	T
LcChr4_27752072	T	C	0.960396	0.039604	0.963636	0.0363636	1	0	0.970588	0.0294118	0.136364	0.863636		LcChr4_27752072	T	C		T	T	T	T	C
LcChr4_27752120	A	C	0.970297	0.029703	0.973214	0.0267857	1	0	0.971154	0.0288462	0.113636	0.886364		LcChr4_27752120	A	C		A	A	A	A	C
LcChr4_27753884	C	T	0.97549	0.0245098	0.973214	0.0267857	1	0	0.961538	0.0384615	0.113636	0.886364		LcChr4_27753884	C	T		C	C	C	C	T
LcChr4_27753902	C	T	0.970588	0.0294118	0.964286	0.0357143	1	0	0.971154	0.0288462	0.113636	0.886364		LcChr4_27753902	C	T		C	C	C	C	T
LcChr4_27753914	G	A	0.965686	0.0343137	0.964912	0.0350877	1	0	0.95283	0.0471698	0.113636	0.886364		LcChr4_27753914	G	A		G	G	G	G	A
LcChr4_220028962	T	A	0.980392	0.0196078	0.921053	0.0789474	0.952381	0.047619	0.216981	0.783019	1	0		LcChr4_220028962	T	A		T	T	T	A	T
LcChr4_220029012	T	A	0.95098	0.0490196	0.719298	0.280702	0.0714286	0.928571	0.101852	0.898148	0.0227273	0.977273		LcChr4_220029012	T	A		T	T	A	A	A
LcChr4_220029017	T	C	0.980392	0.0196078	0.921053	0.0789474	0.904762	0.0952381	0.175926	0.824074	1	0		LcChr4_220029017	T	C		T	T	T	C	T
LcChr4_220029078	T	G	0.980392	0.0196078	0.894737	0.105263	0.928571	0.0714286	0.154545	0.845455	1	0		LcChr4_220029078	T	G		T	T	T	G	T
LcChr4_220029095	T	C	0.980392	0.0196078	0.894737	0.105263	0.928571	0.0714286	0.148148	0.851852	1	0		LcChr4_220029095	T	C		T	T	T	C	T
LcChr4_220029174	G	A	0.97549	0.0245098	0.894737	0.105263	0.952381	0.047619	0.115385	0.884615	1	0		LcChr4_220029174	G	A		G	G	G	A	G
LcChr4_220029257	C	T	0.980392	0.0196078	0.929825	0.0701754	0.954545	0.0454545	0.12963	0.87037	0.954545	0.0454545		LcChr4_220029257	C	T		C	C	C	T	C
LcChr4_220029263	C	T	0.97549	0.0245098	0.921053	0.0789474	0.931818	0.0681818	0.136364	0.863636	1	0		LcChr4_220029263	C	T		C	C	C	T	C
LcChr4_220029970	A	G	0.980392	0.0196078	0.903509	0.0964912	0.880952	0.119048	0.12037	0.87963	1	0		LcChr4_220029970	A	G		A	A	A	G	A
LcChr4_220029979	C	G	0.980392	0.0196078	0.912281	0.0877193	0.880952	0.119048	0.12037	0.87963	0.954545	0.0454545		LcChr4_220029979	C	G		C	C	C	G	C
LcChr4_220029982	C	T	0.980392	0.0196078	0.938596	0.0614035	0.904762	0.0952381	0.272727	0.727273	1	0		LcChr4_220029982	C	T		C	C	C	T	C
LcChr4_220029991	A	T	0.980392	0.0196078	0.919643	0.0803571	0.880952	0.119048	0.141509	0.858491	1	0		LcChr4_220029991	A	T		A	A	A	T	A
LcChr4_220031802	C	A	0.980392	0.0196078	0.929825	0.0701754	0.954545	0.0454545	0.272727	0.727273	1	0		LcChr4_220031802	C	A		C	C	C	A	C
LcChr4_220032077	T	C	0.980392	0.0196078	0.95614	0.0438596	0.954545	0.0454545	0.272727	0.727273	1	0		LcChr4_220032077	T	C		T	T	T	C	T
LcChr4_220032855	G	A	0.980392	0.0196078	0.929825	0.0701754	0.928571	0.0714286	0.2	0.8	0.954545	0.0454545		LcChr4_220032855	G	A		G	G	G	A	G
LcChr4_220032965	A	G	0.980392	0.0196078	0.912281	0.0877193	0.904762	0.0952381	0.190909	0.809091	1	0		LcChr4_220032965	A	G		A	A	A	G	A
LcChr4_220032998	T	A	0.985294	0.0147059	0.912281	0.0877193	0.95	0.05	0.175926	0.824074	1	0		LcChr4_220032998	T	A		T	T	T	A	T
LcChr4_220033003	T	C	0.95098	0.0490196	0.72807	0.27193	0.0714286	0.928571	0.127273	0.872727	0.0227273	0.977273		LcChr4_220033003	T	C		T	T	C	C	C
LcChr4_220033106	G	C	0.941176	0.0588235	0.701754	0.298246	0.075	0.925	0.109091	0.890909	0.0227273	0.977273		LcChr4_220033106	G	C		G	G	C	C	C
LcChr4_220033148	C	T	0.980392	0.0196078	0.921053	0.0789474	0.925	0.075	0.194444	0.805556	1	0		LcChr4_220033148	C	T		C	C	C	T	C
LcChr4_220033149	G	A	0.980392	0.0196078	0.921053	0.0789474	0.925	0.075	0.175926	0.824074	1	0		LcChr4_220033149	G	A		G	G	G	A	G
LcChr7_35746842	T	A	0.967105	0.0328947	0.96	0.04	1	0	0.93617	0.0638298	0.166667	0.833333		LcChr7_35746842	T	A		T	T	T	T	A
LcChr7_35746868	G	A	0.968354	0.0316456	0.95	0.05	1	0	0.9375	0.0625	0.166667	0.833333		LcChr7_35746868	G	A		G	G	G	G	A
LcChr7_35770067	A	G	0.975	0.025	0.986842	0.0131579	0.964286	0.0357143	0.965517	0.0344828	0.35	0.65		LcChr7_35770067	A	G		A	A	A	A	G
LcChr7_35770079	C	T	0.968254	0.031746	0.9875	0.0125	1	0	1	0	0.318182	0.681818		LcChr7_35770079	C	T		C	C	C	C	T
LcChr7_35770106	A	G	0.966216	0.0337838	0.978261	0.0217391	0.970588	0.0294118	0.9875	0.0125	0.25	0.75		LcChr7_35770106	A	G		A	A	A	A	G
LcChr7_35770113	T	C	0.974684	0.0253165	0.947917	0.0520833	0.970588	0.0294118	1	0	0.235294	0.764706		LcChr7_35770113	T	C		T	T	T	T	C
LcChr7_35770114	G	A	0.975309	0.0246914	0.959184	0.0408163	0.972222	0.0277778	1	0	0.28125	0.71875		LcChr7_35770114	G	A		G	G	G	G	A
LcChr7_35770194	C	T	0.977528	0.0224719	0.990909	0.00909091	0.973684	0.0263158	0.960784	0.0392157	0.214286	0.785714		LcChr7_35770194	C	T		C	C	C	C	T
LcChr7_35770203	G	A	0.938889	0.0611111	0.772727	0.227273	0.0526316	0.947368	0.12	0.88	0.0714286	0.928571		LcChr7_35770203	G	A		G	G	A	A	A
LcChr7_35770207	A	T	0.966667	0.0333333	0.981818	0.0181818	0.973684	0.0263158	0.95	0.05	0.190476	0.809524		LcChr7_35770207	A	T		A	A	A	A	T
LcChr7_35770210	T	A	0.966292	0.0337079	0.972222	0.0277778	0.972222	0.0277778	0.94898	0.0510204	0.190476	0.809524		LcChr7_35770210	T	A		T	T	T	T	A
LcChr7_35771668	A	G	0.97549	0.0245098	0.991228	0.00877193	1	0	0.953704	0.0462963	0.113636	0.886364		LcChr7_35771668	A	G		A	A	A	A	G
LcChr7_35773576	C	T	0.97549	0.0245098	0.991071	0.00892857	1	0	0.971698	0.0283019	0.181818	0.818182		LcChr7_35773576	C	T		C	C	C	C	T
LcChr7_35773869	T	C	0.970588	0.0294118	0.982456	0.0175439	1	0	0.961538	0.0384615	0.204545	0.795455		LcChr7_35773869	T	C		T	T	T	T	C
LcChr7_35773931	C	T	0.980392	0.0196078	0.990741	0.00925926	1	0	0.969388	0.0306122	0.295455	0.704545		LcChr7_35773931	C	T		C	C	C	C	T
LcChr7_36331083	G	C	0.938776	0.0612245	0.72549	0.27451	0.0277778	0.972222	0.0686275	0.931373	0.0227273	0.977273		LcChr7_36331083	G	C		G	G	C	C	C
LcChr7_36331115	G	C	0.941176	0.0588235	0.807692	0.192308	0.0277778	0.972222	0.0588235	0.941176	0.0227273	0.977273		LcChr7_36331115	G	C		G	G	C	C	C
LcChr7_36331180	C	T	0.980198	0.019802	0.990385	0.00961538	1	0	0.960784	0.0392157	0.136364	0.863636		LcChr7_36331180	C	T		C	C	C	C	T
LcChr7_36331213	T	G	0.950495	0.049505	0.862745	0.137255	0.916667	0.0833333	0.07	0.93	0.113636	0.886364		LcChr7_36331213	T	G		T	T	T	G	G
LcChr7_36331216	G	T	0.945545	0.0544554	0.813725	0.186275	0.0277778	0.972222	0.06	0.94	0.0227273	0.977273		LcChr7_36331216	G	T		G	G	T	T	T
LcChr7_36331219	G	T	0.950495	0.049505	0.882353	0.117647	0.916667	0.0833333	0.08	0.92	0.113636	0.886364		LcChr7_36331219	G	T		G	G	G	T	T
LcChr7_36331294	T	C	0.955446	0.0445545	0.836538	0.163462	0.972222	0.0277778	0.0686275	0.931373	0.113636	0.886364		LcChr7_36331294	T	C		T	T	T	C	C
LcChr7_36331322	A	G	0.970297	0.029703	0.990385	0.00961538	1	0	0.971154	0.0288462	0.181818	0.818182		LcChr7_36331322	A	G		A	A	A	A	G
LcChr7_36331385	A	G	0.722772	0.277228	0.707547	0.292453	0.0263158	0.973684	0.0686275	0.931373	0.0454545	0.954545		LcChr7_36331385	A	G		A	A	G	A	G
LcChr7_36331478	C	T	0.950495	0.049505	0.805556	0.194444	0.95	0.05	0.0769231	0.923077	0.113636	0.886364		LcChr7_36331478	C	T		C	C	C	T	T
LcChr7_36331481	T	C	0.945545	0.0544554	0.75	0.25	0.0714286	0.928571	0.0576923	0.942308	0.0454545	0.954545		LcChr7_36331481	T	C		T	T	C	C	C
LcChr7_36331616	A	G	0.955882	0.0441176	0.811321	0.188679	0.894737	0.105263	0.07	0.93	0.0714286	0.928571		LcChr7_36331616	A	G		A	A	A	G	G

## Sheet: Major allele plots
	LcChr1_110503595	LcChr1_110503941	LcChr1_110504098	LcChr1_110504139	LcChr1_110504140	LcChr1_110504156	LcChr1_110505975	LcChr1_110506032	LcChr1_110506136	LcChr1_110506338	LcChr1_110506369	LcChr1_111483215	LcChr1_111483231	LcChr1_111483258	LcChr1_111483300	LcChr1_111483311	LcChr1_111483370	LcChr1_111483371	LcChr1_111483428	LcChr1_111483506	LcChr1_111483560	LcChr1_111483566	LcChr1_111483569	LcChr1_111483807	LcChr1_111483831	LcChr1_111483992	LcChr1_111497038	LcChr1_111497054	LcChr1_111497059	LcChr1_111497068	LcChr1_111497162
REF	G	G	C	A	T	G	G	T	A	A	C	A	A	G	G	T	C	G	A	T	T	C	C	C	G	T	G	A	A	T	T
ALT	C	A	T	G	A	C	A	C	G	G	A	T	T	T	A	C	A	T	C	A	C	T	G	G	A	A	A	G	G	C	C
L. nigricans	C	A	T	G	A	C	A	C	G	G	A	T	T	T	A	C	A	T	C	A	C	T	G	G	A	A	A	G	G	C	C
L. ervoides	G	G	T	A	T	C	G	T	A	A	C	A	A	G	A	T	C	G	A	A	T	T	C	G	G	A	G	A	A	T	T
L. odemensis	G	G	T	A	T	C	G	T	A	A	C	A	A	G	A	T	C	G	A	A	T	T	C	G	G	T	G	A	A	T	T
L. orientalis	G	G	C	A	T	G	G	T	A	A	C	A	A	G	A	T	C	G	A	T	T	C	C	C	G	T	G	A	A	T	T
L. culinaris	G	G	C	A	T	G	G	T	A	A	C	A	A	G	G	T	C	G	A	T	T	C	C	C	G	T	G	A	A	T	T
	LcChr2_291842352	LcChr2_291842369	LcChr2_291842383	LcChr2_291842409	LcChr2_291842423	LcChr2_291842441	LcChr2_291843737	LcChr2_291843749	LcChr2_291843793	LcChr2_291843795	LcChr2_291843880	LcChr2_291843905	LcChr2_291844112	LcChr2_291844121	LcChr2_291844190	LcChr2_291844339	LcChr2_291844445	LcChr2_291844486	LcChr2_291844525	LcChr2_291844646	LcChr2_291844719	LcChr2_291844737	LcChr2_291844782	LcChr2_291844783	LcChr2_291844813
REF	A	C	A	T	A	A	G	A	G	A	T	A	T	C	G	G	T	T	G	C	C	C	T	C	T
ALT	G	T	G	G	T	T	A	C	A	C	C	G	C	T	A	A	G	C	T	A	T	T	C	T	A
L. nigricans	G	T	G	G	T	T	A	C	A	C	C	G	C	T	A	A	G	C	T	A	T	T	C	T	A
L. ervoides	A	C	A	T	A	A	A	A	G	A	T	A	T	C	G	G	T	T	G	C	C	C	T	C	T
L. odemensis	A	C	A	T	A	A	G	A	G	A	T	A	T	C	G	G	T	T	G	C	C	C	T	C	T
L. orientalis	A	C	A	T	A	A	G	A	G	A	T	A	T	C	G	G	T	T	G	C	C	C	T	C	T
L. culinaris	A	C	A	T	A	A	G	A	G	A	T	A	T	C	G	G	T	T	G	C	C	C	T	C	T
	LcChr4_27737152	LcChr4_27737193	LcChr4_27737259	LcChr4_27737260	LcChr4_27737263	LcChr4_27737268	LcChr4_27737319	LcChr4_27737360	LcChr4_27737377	LcChr4_27737378	LcChr4_27744385	LcChr4_27744405	LcChr4_27744411	LcChr4_27744438	LcChr4_27744459	LcChr4_27750324	LcChr4_27752051	LcChr4_27752072	LcChr4_27752120	LcChr4_27753884	LcChr4_27753902	LcChr4_27753914
REF	A	C	G	T	C	A	C	T	G	G	G	T	C	A	A	T	C	T	A	C	C	G
ALT	T	T	T	A	T	T	T	C	A	A	A	A	A	G	G	C	T	C	C	T	T	A
L. nigricans	T	T	T	A	T	T	T	C	A	A	A	A	A	G	G	C	T	C	C	T	T	A
L. ervoides	A	C	T	T	T	A	T	T	G	G	A	A	C	A	A	T	C	T	A	C	C	G
L. odemensis	A	C	T	T	T	A	T	C	G	G	A	A	C	A	A	T	C	T	A	C	C	G
L. orientalis	A	C	G	T	C	A	C	T	G	G	G	A	C	A	A	T	C	T	A	C	C	G
L. culinaris	A	C	G	T	C	A	C	T	G	G	G	T	C	A	A	T	C	T	A	C	C	G
	LcChr4_220028962	LcChr4_220029012	LcChr4_220029017	LcChr4_220029078	LcChr4_220029095	LcChr4_220029174	LcChr4_220029257	LcChr4_220029263	LcChr4_220029970	LcChr4_220029979	LcChr4_220029982	LcChr4_220029991	LcChr4_220031802	LcChr4_220032077	LcChr4_220032855	LcChr4_220032965	LcChr4_220032998	LcChr4_220033003	LcChr4_220033106	LcChr4_220033148	LcChr4_220033149
REF	T	T	T	T	T	G	C	C	A	C	C	A	C	T	G	A	T	T	G	C	G
ALT	A	A	C	G	C	A	T	T	G	G	T	T	A	C	A	G	A	C	C	T	A
L. nigricans	T	A	T	T	T	G	C	C	A	C	C	A	C	T	G	A	T	C	C	C	G
L. ervoides	A	A	C	G	C	A	T	T	G	G	T	T	A	C	A	G	A	C	C	T	A
L. odemensis	T	A	T	T	T	G	C	C	A	C	C	A	C	T	G	A	T	C	C	C	G
L. orientalis	T	T	T	T	T	G	C	C	A	C	C	A	C	T	G	A	T	T	G	C	G
L. culinaris	T	T	T	T	T	G	C	C	A	C	C	A	C	T	G	A	T	T	G	C	G
	LcChr7_35746842	LcChr7_35746868	LcChr7_35770067	LcChr7_35770079	LcChr7_35770106	LcChr7_35770113	LcChr7_35770114	LcChr7_35770194	LcChr7_35770203	LcChr7_35770207	LcChr7_35770210	LcChr7_35771668	LcChr7_35773576	LcChr7_35773869	LcChr7_35773931	LcChr7_36331083	LcChr7_36331115	LcChr7_36331180	LcChr7_36331213	LcChr7_36331216	LcChr7_36331219	LcChr7_36331294	LcChr7_36331322	LcChr7_36331385	LcChr7_36331478	LcChr7_36331481	LcChr7_36331616
REF	T	G	A	C	A	T	G	C	G	A	T	A	C	T	C	G	G	C	T	G	G	T	A	A	C	T	A
ALT	A	A	G	T	G	C	A	T	A	T	A	G	T	C	T	C	C	T	G	T	T	C	G	G	T	C	G
L. nigricans	A	A	G	T	G	C	A	T	A	T	A	G	T	C	T	C	C	T	G	T	T	C	G	G	T	C	G
L. ervoides	T	G	A	C	A	T	G	C	A	A	T	A	C	T	C	C	C	C	G	T	T	C	A	A	T	C	G
L. odemensis	T	G	A	C	A	T	G	C	A	A	T	A	C	T	C	C	C	C	T	T	G	T	A	G	C	C	A
L. orientalis	T	G	A	C	A	T	G	C	G	A	T	A	C	T	C	G	G	C	T	G	G	T	A	A	C	T	A
L. culinaris	T	G	A	C	A	T	G	C	G	A	T	A	C	T	C	G	G	C	T	G	G	T	A	A	C	T	A

## Sheet: Data_heatmaps
	Culi	Ori	Ode	Er	Nig
LcChr1_110503595	0.0294118	0.0175439	0.0227273	0.0357143	0.886364
LcChr1_110503941	0.0294118	0.0175439	0.0238095	0.0446429	0.886364
LcChr1_110504098	0.0490196	0.122807	0.904762	0.839286	0.977273
LcChr1_110504139	0.0294118	0.0175439	0	0.0357143	0.840909
LcChr1_110504140	0.0294118	0.0175439	0	0.0357143	0.840909
LcChr1_110504156	0.0490196	0.122807	0.904762	0.785714	0.931818
LcChr1_110505975	0.0196078	0.0178571	0	0.0196078	0.818182
LcChr1_110506032	0.0945946	0.0135135	0.0294118	0.0344828	0.791667
LcChr1_110506136	0.0208333	0.0217391	0	0.0405405	0.704545
LcChr1_110506338	0.0714286	0.0416667	0	0.133333	0.857143
LcChr1_110506369	0.0333333	0.0416667	0	0.1	0.842105
LcChr1_111483215	0.00617284	0.0102041	0	0.0326087	0.75
LcChr1_111483231	0.0154639	0.0192308	0	0.04	0.714286
LcChr1_111483258	0.025	0.00925926	0	0.0288462	0.681818
LcChr1_111483300	0.135	0.821429	1	0.980769	0.954545
LcChr1_111483311	0.025	0.0181818	0	0.0192308	0.659091
LcChr1_111483370	0.0153061	0.0363636	0	0.0196078	0.65
LcChr1_111483371	0.0867347	0.281818	0	0.0588235	0.675
LcChr1_111483428	0.029703	0.0178571	0	0.0288462	0.886364
LcChr1_111483506	0.0539216	0.192982	0.904762	0.867925	0.931818
LcChr1_111483560	0.0294118	0.0175439	0.0238095	0.0377358	0.886364
LcChr1_111483566	0.0490196	0.289474	0.904762	0.90566	0.977273
LcChr1_111483569	0.0294118	0.0175439	0.0238095	0.0377358	0.886364
LcChr1_111483807	0.0594059	0.166667	0.925	0.911765	0.931818
LcChr1_111483831	0.0294118	0.0175439	0	0.0288462	0.886364
LcChr1_111483992	0.0539216	0.0964912	0.047619	0.896226	0.886364
LcChr1_111497038	0.0294118	0.0175439	0	0.037037	0.886364
LcChr1_111497054	0.0294118	0.0175439	0	0.037037	0.886364
LcChr1_111497059	0.0294118	0.0175439	0	0.0377358	0.886364
LcChr1_111497068	0.0294118	0.0175439	0	0.0377358	0.886364
LcChr1_111497162	0.0294118	0.0175439	0.0238095	0.0377358	0.886364
LcChr2_291842352	0.0364583	0.0408163	0	0.0465116	0.75
LcChr2_291842369	0.0206186	0.0204082	0	0.0348837	0.75
LcChr2_291842383	0.0252525	0.03	0.0263158	0.0581395	0.775
LcChr2_291842409	0.0255102	0.0294118	0	0.0113636	0.7
LcChr2_291842423	0.0252525	0.0288462	0	0.0333333	0.7
LcChr2_291842441	0.0280899	0.0425532	0	0.0357143	0.842105
LcChr2_291843737	0.0515464	0.0918367	0.0294118	0.855556	0.875
LcChr2_291843749	0.0263158	0.0408163	0.0277778	0.0625	0.875
LcChr2_291843793	0.0215054	0.0340909	0	0.075	0.857143
LcChr2_291843795	0.0268817	0.0340909	0	0.0731707	0.880952
LcChr2_291843880	0.02	0.0192308	0	0.0638298	0.857143
LcChr2_291843905	0.0252525	0.0196078	0.0263158	0.0744681	0.857143
LcChr2_291844112	0.0257732	0.0204082	0.0625	0.0543478	0.857143
LcChr2_291844121	0.0257732	0.0196078	0.0294118	0.0434783	0.833333
LcChr2_291844190	0.0212766	0.03	0.0294118	0.0357143	0.857143
LcChr2_291844339	0.015	0.0306122	0	0.0326087	0.840909
LcChr2_291844445	0.0206186	0.0306122	0	0.0340909	0.775
LcChr2_291844486	0.0204082	0.0104167	0	0.0333333	0.840909
LcChr2_291844525	0.0210526	0.0106383	0.0294118	0.0595238	0.85
LcChr2_291844646	0.0322581	0.0222222	0	0.0714286	0.833333
LcChr2_291844719	0.0306122	0.0204082	0.0277778	0.0333333	0.840909
LcChr2_291844737	0.030303	0.03	0	0.0454545	0.840909
LcChr2_291844782	0.0263158	0.0196078	0	0.0333333	0.818182
LcChr2_291844783	0.0208333	0.0196078	0	0.0333333	0.818182
LcChr2_291844813	0.0206186	0.0192308	0	0.0444444	0.785714
LcChr4_27737152	0.0247525	0.037037	0	0.0392157	0.863636
LcChr4_27737193	0.0294118	0.0446429	0	0.0392157	0.840909
LcChr4_27737259	0.0490196	0.276786	0.925	0.95098	0.977273
LcChr4_27737260	0.0294118	0.0178571	0	0.0294118	0.840909
LcChr4_27737263	0.0490196	0.214286	0.925	0.931373	0.977273
LcChr4_27737268	0.0294118	0.0178571	0	0.0294118	0.840909
LcChr4_27737319	0.0441176	0.25	0.95	0.951923	0.977273
LcChr4_27737360	0.0294118	0.0789474	0.95	0.0471698	0.977273
LcChr4_27737377	0.0294118	0.0263158	0.025	0.0377358	0.863636
LcChr4_27737378	0.0294118	0.0263158	0.025	0.0377358	0.863636
LcChr4_27744385	0.0588235	0.276786	0.975	0.951923	0.977273
LcChr4_27744405	0.440594	0.863636	1	0.980769	1
LcChr4_27744411	0.029703	0.0272727	0	0.0384615	0.886364
LcChr4_27744438	0.0294118	0.0272727	0	0.0288462	0.886364
LcChr4_27744459	0.0247525	0.0272727	0	0.0490196	0.886364
LcChr4_27750324	0.0294118	0.0277778	0	0.0588235	0.863636
LcChr4_27752051	0.0294118	0.0272727	0.0238095	0.0288462	0.886364
LcChr4_27752072	0.039604	0.0363636	0	0.0294118	0.863636
LcChr4_27752120	0.029703	0.0267857	0	0.0288462	0.886364
LcChr4_27753884	0.0245098	0.0267857	0	0.0384615	0.886364
LcChr4_27753902	0.0294118	0.0357143	0	0.0288462	0.886364
LcChr4_27753914	0.0343137	0.0350877	0	0.0471698	0.886364
LcChr4_220028962	0.0196078	0.0789474	0.047619	0.783019	0
LcChr4_220029012	0.0490196	0.280702	0.928571	0.898148	0.977273
LcChr4_220029017	0.0196078	0.0789474	0.0952381	0.824074	0
LcChr4_220029078	0.0196078	0.105263	0.0714286	0.845455	0
LcChr4_220029095	0.0196078	0.105263	0.0714286	0.851852	0
LcChr4_220029174	0.0245098	0.105263	0.047619	0.884615	0
LcChr4_220029257	0.0196078	0.0701754	0.0454545	0.87037	0.0454545
LcChr4_220029263	0.0245098	0.0789474	0.0681818	0.863636	0
LcChr4_220029970	0.0196078	0.0964912	0.119048	0.87963	0
LcChr4_220029979	0.0196078	0.0877193	0.119048	0.87963	0.0454545
LcChr4_220029982	0.0196078	0.0614035	0.0952381	0.727273	0
LcChr4_220029991	0.0196078	0.0803571	0.119048	0.858491	0
LcChr4_220031802	0.0196078	0.0701754	0.0454545	0.727273	0
LcChr4_220032077	0.0196078	0.0438596	0.0454545	0.727273	0
LcChr4_220032855	0.0196078	0.0701754	0.0714286	0.8	0.0454545
LcChr4_220032965	0.0196078	0.0877193	0.0952381	0.809091	0
LcChr4_220032998	0.0147059	0.0877193	0.05	0.824074	0
LcChr4_220033003	0.0490196	0.27193	0.928571	0.872727	0.977273
LcChr4_220033106	0.0588235	0.298246	0.925	0.890909	0.977273
LcChr4_220033148	0.0196078	0.0789474	0.075	0.805556	0
LcChr4_220033149	0.0196078	0.0789474	0.075	0.824074	0
LcChr7_35746842	0.0328947	0.04	0	0.0638298	0.833333
LcChr7_35746868	0.0316456	0.05	0	0.0625	0.833333
LcChr7_35770067	0.025	0.0131579	0.0357143	0.0344828	0.65
LcChr7_35770079	0.031746	0.0125	0	0	0.681818
LcChr7_35770106	0.0337838	0.0217391	0.0294118	0.0125	0.75
LcChr7_35770113	0.0253165	0.0520833	0.0294118	0	0.764706
LcChr7_35770114	0.0246914	0.0408163	0.0277778	0	0.71875
LcChr7_35770194	0.0224719	0.00909091	0.0263158	0.0392157	0.785714
LcChr7_35770203	0.0611111	0.227273	0.947368	0.88	0.928571
LcChr7_35770207	0.0333333	0.0181818	0.0263158	0.05	0.809524
LcChr7_35770210	0.0337079	0.0277778	0.0277778	0.0510204	0.809524
LcChr7_35771668	0.0245098	0.00877193	0	0.0462963	0.886364
LcChr7_35773576	0.0245098	0.00892857	0	0.0283019	0.818182
LcChr7_35773869	0.0294118	0.0175439	0	0.0384615	0.795455
LcChr7_35773931	0.0196078	0.00925926	0	0.0306122	0.704545
LcChr7_36331083	0.0612245	0.27451	0.972222	0.931373	0.977273
LcChr7_36331115	0.0588235	0.192308	0.972222	0.941176	0.977273
LcChr7_36331180	0.019802	0.00961538	0	0.0392157	0.863636
LcChr7_36331213	0.049505	0.137255	0.0833333	0.93	0.886364
LcChr7_36331216	0.0544554	0.186275	0.972222	0.94	0.977273
LcChr7_36331219	0.049505	0.117647	0.0833333	0.92	0.886364
LcChr7_36331294	0.0445545	0.163462	0.0277778	0.931373	0.886364
LcChr7_36331322	0.029703	0.00961538	0	0.0288462	0.818182
LcChr7_36331385	0.277228	0.292453	0.973684	0.931373	0.954545
LcChr7_36331478	0.049505	0.194444	0.05	0.923077	0.886364
LcChr7_36331481	0.0544554	0.25	0.928571	0.942308	0.954545
LcChr7_36331616	0.0441176	0.188679	0.105263	0.93	0.928571
